# Supplementary material for: Historical museum collections and contemporary population studies implicate roads and introduced predatory bullfrogs in the decline of western pond turtles
Source: PeerJ. 2020 Jun 12;8:e9248. doi: 10.7717/peerj.9248 (PMC7295021; doi:10.7717/peerj.9248)
Supplement: Supplemental Information 1 — All preserved WPT museum specimens analyzed with measurements, sex, and information on the specimen. [file peerj-08-9248-s001.csv]

museum	catno	MeasuredBy	Sex	MidLineCarapace	MaxCarapace	MidLinePlastron	MaxPlastron	Height	WidthMid	widthMax	mass_g	Inguinal	inguinal_L	inguinal_w	notes	recordedby	lifestage	occurrenceremarks	eventdate	year	stateprovince	county	locality	decimallatitude	decimallongitude	speciesname
CAS	13174	GN/PAS	M	80.7	82.8	73.4	76.8	28.2	70.4	72.3	74	Yes	3.7	1.7		C. Fuchs			27-Jun-06	1906	California	Napa	Napa Mtns, Gier's Ranch near Napa	38.33479	-122.3929	Emys marmorata
CAS	13175	GN/PAS	M	75.5	78.1	68.4	74.3	27.7	63	67.3	62	Yes	4	3.1		C. Fuchs			27-Jun-06	1906	California	Napa	Napa Mtns, Gier's Ranch near Napa	38.33479	-122.3929	Emys marmorata
CAS	13176	HF	M	118.22	120.5	106.9	111.2	39.6	86.06	95.9	223	Yes	5.3	3.52		C. Fuchs			27-Jun-06	1906	California	Napa	Napa Mtns, Gier's Ranch near Napa	38.33479	-122.3929	Emys marmorata
LACM	105311	PAS/HBS	?	21.9	22.2	19.1	19.7	10.9	19.5	20.2	3.46	No	N/A	N/A		R Blake		in mud on N bank	3/18/1967	1967	California	Orange	stream; just SW Modjeska Reservoir	33.71446	-117.62395	Emys pallida
CAS	20160	ZMD	M	162.76	162.76	141.3	147.62	53.84	113.25	129.39	571	No	N/A	N/A		J. Van Denburgh			5-Sep-09	1909	Oregon	Klamath	Klamath Falls	42.22487	-121.7816704	Emys marmorata
LACM	152565	PAS/HBS	?	24.9	24.9	21.6	22.3	11.5	22.5	23.3	3.27	No	N/A	N/A	smalll hatchling, not measured	D. Holland	hatchling	hatchling			California	San Diego	200 m E of Old Rancho Santa Margarita ranch house, Santa Margarita River, Marine Corps Base Camp Pendleton	33.31106	-117.32874	Emys pallida
CAS	27937	GN/PAS	?	27.9	28.3	25.2	25.4	12.1	22.8	23.4	4	Yes	1.4	1.1		J.R. Slevin			13-Apr-11	1911	California	Sonoma	Duncans Mills	38.45389	-123.0539	Emys marmorata
CAS	28016	GN/PAS	?	29.8	29.8	24.1	24.7	9.9	25.2	26.1	4	No	N/A	N/A		J.R. Slevin			20-Apr-11	1911	California	Sonoma	Skaggs Springs	38.69554	-123.0255	Emys marmorata
CAS	29575	DR	F	161.58	164.15	148.99	154.6	59.59	118.98	135	570	Yes	7.96	5.11		J.R. Slevin			20-Jun-11	1911	Oregon	Douglas	Drain, Elk Creek	43.65873	-123.3186987	Emys marmorata
LACM	27650	PAS	?	25.6	26.2	22.8	23.4	12.4	22	24.2	3.67	No	N/A	N/A		M. Fosdick			4/16/1966	1966	California	Orange	South Carbon Canyon	33.923624	-117.8019943	Emys pallida
LACM	105312	PAS	?	25.6	25.6	21.7	21.9	12.2	22.8	23.4	4.39	No	N/A	N/A		KD Ryn		in aquatic vegetation	5/26/1968	1968	California	Orange	stream; just SW Modjeska Reservoir	33.71446	-117.62395	Emys pallida
MVZ	72691	HF	N/A	26.32	25.69	24.77	24.93	25	12.51	24.52	5	Yes	1.93	0.99	Too small to sex	Ernest L. Karlstrom, Gary Bogue			5/2/1961	1961	California	Contra Costa	Jewel Lake, Tilden Regional Park	37.912304	-122.267857	Emys pallida
CAS-SUR	1223	GN/PAS	?	26.4	27.7	23.5	24.1	11.9	25.2	26.5	5	No	N/A	N/A	CAS-SU1223		juvenile		8 May 1893	1893	California	Santa Clara	Palo Alto	37.44194	-122.1419	Emys pallida
CAS	43441	ZMD	F	157.03	162.04	144.32	150.92	68.92	125.54	136.57	795	No	N/A	N/A		J. Van Denburgh and J.R. Slevin			18-May-17	1917	California	Kern	Buena Vista Lake	35.195	-119.2964	Emys marmorata
CAS	43442	DR	M	171.96	174.68	147.74	154.96	68.74	136.01	143.68	742	Yes	10.87	4.97		J. Van Denburgh and J.R. Slevin			18-May-17	1917	California	Kern	Buena Vista Lake	35.195	-119.2964	Emys marmorata
CAS	43443	SM	F	121.16	124.68	115.9	118.2	51	102.22	106.54	351	Yes	6.5	3.5		J. Van Denburgh and J.R. Slevin			18-May-17	1917	California	Kern	Buena Vista Lake	35.195	-119.2964	Emys marmorata
CAS	43444	SM	F	122.78	123.24	112.64	118.36	53.58	94.4	105.08	357	No	N/A	N/A		J. Van Denburgh and J.R. Slevin			18-May-17	1917	California	Kern	Buena Vista Lake	35.195	-119.2964	Emys marmorata
CAS	43445	DR	F	148.3	151.54	132.58	136.52	64.84	118.09	120.86	682	No	N/A	N/A		J. Van Denburgh and J.R. Slevin			18-May-17	1917	California	Kern	Buena Vista Lake	35.195	-119.2964	Emys marmorata
CAS	43446	DR	M	163	166.31	144.8	152.4	61.8	133.91	137.63	713	Yes	5.46	4.69	Left inguinal smaller	J. Van Denburgh and J.R. Slevin			18-May-17	1917	California	Kern	Buena Vista Lake	35.195	-119.2964	Emys marmorata
CAS	43447	DR	F	152.1	152.36	135.78	141.58	66.38	126.83	128.18	712	No	N/A	N/A		J. Van Denburgh and J.R. Slevin			18-May-17	1917	California	Kern	Buena Vista Lake	35.195	-119.2964	Emys marmorata
CAS	43448	DR	F	141.91	142.54	128.67	135.16	67.51	114.94	115.91	630	No	N/A	N/A		J. Van Denburgh and J.R. Slevin			18-May-17	1917	California	Kern	Buena Vista Lake	35.195	-119.2964	Emys marmorata
CAS	43449	HF	F	117.32	121.44	112.56	115.31	52.35	169.17	170.61	313	Yes	5.66	4.15		J. Van Denburgh and J.R. Slevin			18-May-17	1917	California	Kern	Buena Vista Lake	35.195	-119.2964	Emys marmorata
CAS	43450	DR	M	138.65	140.39	122.83	130.2	58.76	118.27	121.63	335	No	N/A	N/A		J. Van Denburgh and J.R. Slevin			18-May-17	1917	California	Kern	Buena Vista Lake	35.195	-119.2964	Emys marmorata
CAS	43451	SM	F	100.7	103.69	95.54	98.19	38.71	83.5	83.88	163	No	N/A	N/A		J. Van Denburgh and J.R. Slevin			18-May-17	1917	California	Kern	Buena Vista Lake	35.195	-119.2964	Emys marmorata
CAS	43527	ZMD	M	113.03	117.14	106.84	111.52	45.27	91.94	99.44	250	No	N/A	N/A		J. Van Denburgh			18-Apr-17	1917	California	San Joaquin	Stockton	37.95778	-121.2897	Emys marmorata
CAS	43581	ZMD	M	134.96	139.55	123.98	128.93	51.22	95.78	107.28	363	No	N/A	N/A		H. Chastain			21-Jun-17	1917	California	Siskiyou	Gazelle	41.52083	-122.5192	Emys marmorata
CAS	43582	HF	M	141.54	144.1	123.84	129.8	47.78	99.26	112.2	289	Yes	6.62	3.96		H. Chastain			21-Jun-17	1917	California	Siskiyou	Gazelle	41.52083	-122.5192	Emys marmorata
CAS	43583	BS	M	155.09	156.12	137.34	143.95	53.75	117.55	125.71	480	Yes	10.72	4.44	broken P	H. Chastain			21-Jun-17	1917	California	Siskiyou	Gazelle	41.52083	-122.5192	Emys marmorata
CAS	43584	BS	M	135.64	139.26	124.26	128.76	46.91	101.5	101.7	132	Yes	6.7	4.6		H. Chastain			21-Jun-17	1917	California	Siskiyou	Gazelle	41.52083	-122.5192	Emys marmorata
CAS	43585	HF	F	68.7	71.26	64.2	65.2	24.3	56.7	60.6	50	Yes	5.3	3.2		H. Chastain			21-Jun-17	1917	California	Siskiyou	Gazelle	41.52083	-122.5192	Emys marmorata
CAS	43586	ZMD	M	93.12	96.86	89.48	92.61	34.04	75.18	82.33	102	Yes	7.46	3.73		H. Chastain			21-Jun-17	1917	California	Siskiyou	Gazelle	41.52083	-122.5192	Emys marmorata
CAS	43587	BS	F	144.04	146.11	130.73	135.15	59.2	109.68	115.55	488	Yes	12.1	4.1	Right ing. sig. smaller	H. Chastain			21-Jun-17	1917	California	Siskiyou	Gazelle	41.52083	-122.5192	Emys marmorata
CAS	44271	DR	F	174.39	175.33	160.84	163.41	64.6	122.95	131.34	786	Yes	10.87	4.63		J.R. Slevin			12-Jun-18	1918	California	Siskiyou	SE side Lake Klamath Lake	41.96007	-121.6685	Emys marmorata
CAS	44272	HF	F	171.08	172.88	155.18	163.8	67.9	127.22	133.66	711	Yes	14.42	8.58		J.R. Slevin			12-Jun-18	1918	California	Siskiyou	SE side Lower Klamath Lake	41.96007	-121.6685	Emys marmorata
CAS	44273	BS	F	186.64	191.7	175.78	180.8	47.86	135.13	145.23	978	Yes	12.22	5.72		J.R. Slevin			12-Jun-18	1918	California	Siskiyou	SE side Lower Klamath Lake	41.96007	-121.6685	Emys marmorata
CAS-SUR	11889	GN/PAS	?	26.8	27.6	22.2	23.2	10	23.9	25.9	4	Yes	3.2	1.9		J. Savage, P. Barton, B. Harry and J. Boehlke			10-May-48	1948	California	Santa Clara	12 mi back of Mt Hamilton, pond just off road from Lick Observatory to Livermore	37.33197	-121.4919	Emys pallida
LACM	105317	PAS	?	26.9	27.3	21.4	22.3	11.5	24.4	26	4.69	No	N/A	N/A		P Baskin			3/29/1966	1966	California	Orange	Harding Cyn, 1 mi. NW up five rd from Tucker Bird Sanctuary	33.71238	-117.62582	Emys pallida
CAS	53932	DR	?	30.77	31.04	25.83	26.61	13.07	29.06	28.81	6.4	Yes	2.4	1.65		G.D. Hanna	juvenile		15-May-22	1922	California	Lake	Clear Lake, Soda Bay	39.005	-122.7922	Emys marmorata
LACM	74387	ZD/PAS	?	27.4	27.4	23.8	23.8	12.5	23.6	23.7	5.42	No	N/A	N/A		E.J. Willoughby			4/1/1964	1964	California	Los Angeles	Trancas Canyon; 10.5 mi W. Malibu; 1.4 mi N US 10 (ALT)	34.0453848	-118.8463691	Emys pallida
LACM	7997	PAS/HBS	?	27.9	28.5	24.6	25	13.2	24.6	26.1	4.92	No	N/A	N/A		H Crosbic			5/2/1937	1937	California	San Bernardino	Yermo	34.9041944	-116.8266197	Emys pallida
CAS-SUR	7847	GN/PAS	?	28.1	28.1	24.1	24.9	13.6	26.4	27.2	5	Yes	1.9	1.3	CAS-SU7847	W.K. Fisher	juvenile		4 Apr 1898	1898	California	Santa Clara	Stanford University, pond near Los Trancos Villa	NA	NA	Emys pallida
LACM	152564	PAS	?	28.1	28.2	25.1	25.5	14.2	24.2	25.3	5.55	No	N/A	N/A		D. Holland	hatchling	hatchling			California	San Diego	200 m E of Old Rancho Santa Margarita ranch house, Santa Margarita River, Marine Corps Base Camp Pendleton	33.31106	-117.32874	Emys pallida
LACM	8000	ZD/PAS	?	28.6	28.6	24.1	24.1	11.9	23	23.9	4.12	No	N/A	N/A		Dr. Noakes		1915	1915	1915	California	Los Angeles	Nigger Slough	33.8366248	-118.2090262	Emys pallida
CAS-SUR	13896	GN/PAS	?	29.2	30	24.5	25.3	13	27.7	27.7	6	No	N/A	N/A	Bent carapace	R.B. Sanders			19-May-49	1949	California	Ventura	2.5 mi N of Casitas Springs, San Antonio Creek	34.39657	-119.2894	Emys pallida
CAS	159487	BS	M	181.02	183.28	150.03	153.72	65.11	137.28	145.19	930	Yes	10.89	5.31		D. Brown			2-Jul-84	1984	California	Fresno	vic of Huron	36.20278	-120.1019	Emys marmorata
CAS	173759	ZMD	M	191.79	194.65	159.96	167.94	67.24	136.76	154.88	1105	No	N/A	N/A		M.R. Jennings	Adult		14-Apr-87	1987	California	Stanislaus	Tuolumne River, ca. 1.5 km upstream (E) from the Shiloh Rd bridge	37.64555	-120.4556	Emys marmorata
LACM	105310	PAS	?	29.3	29.6	24.4	24.6	12.3	24.1	26.5	5.93	No	N/A	N/A		Pemberton, TB and J Crane			4/7/1963	1963	California	Orange	Westminster, 8.1 mi. SW of Hwy 22 on Edwards	33.68467	-118.01485	Emys pallida
CAS	188527	GN/PAS	?	33	33.9	28.2	27.8	14.2	28.3	30	7	Yes	2	1.3		J. Boundy and A.W. Ford	juvenile		18-May-86	1986	California	Colusa	Bear Creek at Hwy 20	39.01177	-122.36	Emys marmorata
MVZ	66192	DR	N/A	30.18	30.52	25.88	26	11.66	27.7	27.92	5	Yes	3.12	1.91		William J. Riemer			5/6/1957	1957	California	San Mateo	Portola Valley, Woodside Rd., in flooded puddle near Farm Pond	37.42942	-122.248743	Emys pallida
MVZ	8012	ZMD	N/A	31.1	31.1	28.3	28.7	14.1	26.3	28.9	7	No	N/A	N/A	Juvenile	Donald D. McLean			5/11/1917	1917	California	Los Angeles	Los Angeles River, Lankersheim	34.143392	-118.360716	Emys pallida
LACM	105313	PAS	?	36.4	26.4	21.7	23.5	11.7	23.9	25	4.52	No	N/A	N/A		KD Ryn		in aquatic vegetation	5/26/1968	1968	California	Orange	stream; just SW Modjeska Reservoir	33.71446	-117.62395	Emys pallida
CAS	188531	ZMD	M	122.59	122.59	109.2	112.5	47.56	88.9	103.5	349	No	N/A	N/A		B. Wone and D.L. Martin	Adult		27-Jul-86	1986	California	Tuolumne	Twain Harte, Cedar Ridge Lake	38.06329	-120.2773	Emys marmorata
CAS-SUR	8643	GN/PAS	?	38.9	39.6	33.4	34.4	15.3	35.5	37.4	11	No	N/A	N/A		L. Shapovalov			1936	1936	California	Santa Cruz	Waddell Creek	37.1123	-122.2704	Emys pallida
CAS	188533	GN/PAS	F	104.6	105.7	92.5	96.9	40.8	75.9	82.7	186	Yes	7.9	6.4		J. Boundy and A.W. Ford	J/A		18-May-86	1986	California	Colusa	Bear Creek at Hwy 20	39.01177	-122.36	Emys marmorata
CAS	27310	GN/PAS	?	45.7	47.9	38.1	38.4	16.9	39.3	42.5	15	No	N/A	N/A		J.R. Slevin			23-Oct-09	1909	California	Monterey	Carmel, mouth of Carmel River	36.53611	-121.9269	Emys pallida
CAS	57633	GN/PAS	?	46.4	47.5	38.9	39.3	17.3	39.4	41.1	17	No	N/A	N/A		Expedition to Southern California and Lower California			4-Jul-23	1923	California	San Luis Obispo	2.5 mi S of San Luis Obispo	35.25343	-120.6769	Emys pallida
CAS	13643	GN/PAS	?	47.9	49.78	41.1	41.7	17.7	44.9	46.8	19	No	N/A	N/A		J.R. Slevin	juvenile		8-Jun	1908	California	Monterey	near Carmel	36.555	-121.9183	Emys pallida
LACM	27648	SM	J	48.92	48.33	43.67	44.3	20.33	41.05	44.05	23.47	No	N/A	N/A		Dario Lewis			4/30/1966	1966	California	Ventura	Sespe Creek Rancho	NA	NA	Emys pallida
MVZ	207762	SM	M	49.44	50.66	43.77	44.04	16.65	40.82	43.69	18	No	N/A	N/A	Very small (juvinile)	J. Robert Macey			8/5/1973	1973	Baja California		Arroyo San Antonio, 1 mi E junction Arroyo La Zanja, Sierra San Pedro Martir	31.1125	-115.8336111	Emys pallida
CAS	188539	HF	M	156.64	158.58	135.66	142.32	48.14	118.68	121.36	500	Yes	8.9	4.34		J. Boundy	Adult		15-Apr-81	1981	California	Mendocino	just E of Boonville, Anderson Creek	39.00688	-123.36	Emys marmorata
LACM	152567	PAS	?	50.1	51.4	43.5	44.6	18.1	43.7	46.2	22.24	No	N/A	N/A		D. Holland	juvenile	juvenile			California	San Diego	sewage treatment plant #3, Santa Margarita River, Marine Corps Base Camp Pendleton	33.2333	-117.39488	Emys pallida
CAS-SUR	18163	GN/PAS	?	51.7	52.7	43.3	44.1	19.9	43	46.8	26	Yes	5.3	2.7		D. Applegarth			May-53	1953	California	Santa Clara	Stanford University, Lake Lagunita	37.42194	-122.175	Emys pallida
LACM	152568	PAS	?	52.1	53.6	46.1	46.7	20.7	42.9	45	25.08	No	N/A	N/A		D. Holland	juvenile	juvenile			California	San Diego	sewage treatment plant #3, Santa Margarita River, Marine Corps Base Camp Pendleton	33.2333	-117.39488	Emys pallida
CAS	201250	TPM	M	107.72	107.72	95.78	98	40.76	84.2	93.3	212	No	N/A	N/A		J.V. Vindum	J/A		11-May-96	1996	California	Lake	Mendocino National Forest, Soda Creek, ca 200 m N of Soda Creek Forest Station, 39 25 35.0 N, 122 58 41.8 W	39.42639	-122.9783	Emys marmorata
LACM	27647	SM	J	52.75	49.35	47.64	48.7	20.94	44.59	45.49		Yes	2.78	1.08		Dario Lewis			4/30/1966	1966	California	Ventura	Sespe Creek Rancho	NA	NA	Emys pallida
CAS	203154	GN/PAS	?	27.5	27.9	23.5	23.9	12.5	25	27.3	5	Yes	1.9	1		M.R. Jennings and R.L. Hothem	juvenile		21-Apr-97	1997	California	Yolo	Davis Creek (near Reed Mine), 400 yds upstream from Rayhouse Rd	38.86639	-122.3713	Emys marmorata
CAS	203155	GN/PAS	?	28.4	28.9	24.9	26	13	27.4	27.5	6	Yes	2.6	1.4		J.J. Crayon and M.R. Jennings	juvenile		21-Apr-97	1997	California	Yolo	Davis Creek, 0.5 mi downstream from Davis Creek Reservoir dam	38.87094	-122.3554	Emys marmorata
CAS	203487	DR	F	146.09	149.79	135.98	142.39	51.46	110.15	119.21	500	Yes	7.56	2.84		J.V. Vindum	Adult		11-Oct-97	1997	California	Mendocino	Hwy 162 (Mendocino Pass Rd), 33.84 mi E (by rd) of Hwy 101, 0.16 mi W (by rd) of Short Creek bridge, 39 49 27.3 N, 123 11 40.4 W	39.82425	-123.1946	Emys marmorata
CAS	203624	TPM	F	95	95	84.72	90.72	38.56	72.7	79.84	151	Yes	6.44	4.36		J.J. Crayon	J/A		12-May-97	1997	California	Lake	10.7 mi NNE of Clearlake Oaks, North Fork Cache Creek at Spanish Creek	39.16997	-122.6149	Emys marmorata
CAS	203653	GN/PAS	M	65.1	67	56.4	58.1	26	58.3	58.7	51	Yes	5.4	5.1		M.R. Jennings	Juv		14-May-97	1997	California	Lake	6.7 mi NNW of Upper Lake, East Fork Middle Creek above West Fork Middle Creek, T16N R10W Sec 11 (SW quarter)	39.25518	-122.9484	Emys marmorata
CAS	203661	GN/PAS	M	82	84.5	74.4	77	20.8	61.7	66.9	91	Yes	6	2.9		M.R. Jennings	J/A		14-May-97	1997	California	Lake	9.7 mi N of Clearlake, Wolf Creek at Salt Lick Canyon	39.09389	-122.6102	Emys marmorata
CAS	203667	GN/PAS	M	136	139.3	116.3	121.4	41	91.5	105	393	Yes	8.5	6.7		N.J. Scott, Jr.	Adult		14-May-97	1997	California	Lake	6.7 mi NNE of Upper Lake, West Fork Middle Creek at South Fork Middle Creek	39.25094	-122.9512	Emys marmorata
CAS	203711	HF	M	123.8	126.18	109.1	117.6	44.12	92	98.74	316	No	N/A	N/A		J.J. Crayon			23-Aug-97	1997	California	Yolo	Davis, University of California, Arboretum	38.5349	-121.7541	Emys marmorata
CAS	203712	TPM	M	177.4	165.34	150.36	161.92	63.22	125	141.16	934	Yes	6.1	9.7		J.J. Crayon	Adult		13-Aug-97	1997	California	Yolo	Davis, University of California, Arboretum Waterway	38.5349	-121.7541	Emys marmorata
CAS	203713	DR	F	137.83	142.02	130.3	136.49	50.08	105.13	112.59	n/a	Yes	3.89	3.37		J.J. Crayon	Adult		10-Aug-97	1997	California	Yolo	Davis, University of California, Arboretum Waterway	38.5349	-121.7541	Emys marmorata
CAS	203714	DR	F	125.71	130.25	118.2	122.85	37.39	100.97	106.24	342	Yes	9.93	4.27	TAG:CAS-SU	J.J. Crayon	Adult		6-Aug-97	1997	California	Yolo	Davis, University of California, Arboretum Waterway	38.5349	-121.7541	Emys marmorata
CAS	203715	DR	F	138.58	142.59	135	141.08	53.77	108.97	114.19	N/A	Yes	6.48	3.77		J.J. Crayon	Adult		20-Aug-97	1997	California	Yolo	Davis, University of California, Arboretum Waterway	38.5349	-121.7541	Emys marmorata
MVZ	64485	BS	N/A	55.78	57.12	47.87	48.27	24.08	50.25	51.18	31	Yes	3.56	1.58		Robert C. Stebbins			4/10/1935	1935	California	Alameda	Lake Temescal, Oakland	37.8467775	-122.2292318	Emys pallida
CAS	207045	TPM	M	175.56	175.56	154.02	161.82	57.9	123.32	141.9	759	Yes	10.28	9.94		G. Frailey and M.M. Tierney	Adult		5-May-98	1998	California	Nevada	Hwy 49, just N of North San Juan	39.3725	-121.1	Emys marmorata
CAS	207170	TPM	M	134.72	124.74	124.14	122.3	45.02	97.14	101.76	401	Yes	11.24	8.6		J.J. Crayon	Adult		4-Aug-98	1998	California	Lake	Davis Creek, 200 m upstream from confluence with Cache Creek	38.92932	-122.3767	Emys marmorata
CAS	208745	TPM	F	121.7	118.5	108.36	114.2	41.7	86.8	95.1	272	No	N/A	N/A	CAS-MSK 00223	M.S. Koo and J.V. Vindum	J/A		6-Apr-99	1999	California	Fresno	Sierra National Forest, Sycamore Creek, 36 59 16.1 N, 119 19 25.4 W, T11S R24E Sec 11 (SE 1/4 of NW 1/4)	36.98781	-119.3237	Emys marmorata
CAS	208780	TPM	M	128.1	128.1	106.4	114.12	44.16	90.44	101	331	No	N/A	N/A		M.S. Koo and J.V. Vindum	Adult		20-Apr-99	1999	California	Fresno	on property of 36881 Peterson Mill Rd, ca 100 m W of Sycamore Creek, 37 02 36.61 N, 119 20 40.0 W, T10S R24E Sec22 (SE 1/4 of SW 1/4)	37.0435	-119.3444	Emys marmorata
CAS	208851	BS	M	155.08	158.14	135.65	138.51	54.79	106.75	117.05	597	Yes	9	4.99	TAG : CAS- JVV : 6128	J.V. Vindum	Adult		1-May-99	1999	California	Mendocino	Round Valley, Hwy 162, 0.35 mi E (by rd) of Mina Rd, 39 49 1.18 N, 123 14 23.92 W, T23N R12W Sec30 (SE 1/4 of SW 1/4)	39.81699	-123.24	Emys marmorata
CAS	208919	GN/PAS	F	82.9	85.8	76.8	79.7	29.3	65.5	71	94	No	N/A	N/A		K.D. Wiseman and J.V. Vindum	juvenile		19-May-99	1999	California	Mariposa	Sierra National Forest, Devil Gulch, T4S R19E Sec12 (SW 1/4 of NW 1/4), 37 36 17.99 N, 119 49 18.67 W	37.605	-119.8219	Emys marmorata
CAS	209088	GN/PAS	?	31.7	33	27.5	28.2	14.9	30.9	32	7	Yes	0.95	?	JVV5989	R.S. Lucas and J.V. Vindum	juvenile		22-Jun-99	1999	California	Mendocino	Mendocino National Forest, Fly Creek at road crossing SW of Howard Lake, T23N R10W Sec5 (NE 1/4 of SW 1/4), 39 52 23.17 N, 122 59 44.56 W	39.8731	-122.9957	Emys marmorata
CAS	209134	ZMD	F	135.99	139.57	126.67	134.59	55.92	109.76	113.83	458	No	N/A	N/A		R.S. Lucas and J.V. Vindum	Adult		24-Jun-99	1999	California	Glenn	Mendocino National Forest, Black Butte River, downstream of The Basin, T20N R9W Sec4 (NW 1/4 of NE 1/4), 39 37 28.6 N, 122 52 30.8 W	39.62461	-122.8752	Emys marmorata
CAS	209137	GN/PAS	M	92.6	94.4	81.9	83.1	31.6	72.1	77.5	127	Yes	13.9	6.4	CAS-MSK00327	M.S. Koo and R.S. Lucas	J/A		24-May-99	1999	California	Lake	Mendocino National Forest, Wolf Creek, T14N R7W Sec3 (NE 1/4 of NE 1/4), 39 05 48.01 N, 122 36 44.37 W	39.09667	-122.6123	Emys marmorata
CAS	209175	GN/PAS	F	82.3	82.4	71.4	73.4	29.2	63.3	68.4	87	Yes	7.1	3.4	CAS-MSK00365	M.S. Koo and R.S. Lucas	J/A		26-May-99	1999	California	Lake	Mendocino National Forest, East Fork Middle Creek, upstream from Middle Creek Campground, confluence of unnamed Creek, T16N R10W Sec11 (SW 1/4 of SE 1/4), 39 15 32.0 N, 122 56 11.97 W	39.25889	-122.9367	Emys marmorata
CAS	209245	GN/PAS	?	71.4	74.1	63	64	24.6	55.1	63.1	63	No	N/A	N/A	JAW1158	J.A. Wilkinson and R.S. Lucas	juvenile		16-Jul-99	1999	California	Madera	Sierra National Forest, West Fork of Chiquito Creek, T6S R24E Sec30 (SW 1/4 of NE 1/4), 37 22 45.4 N, 119 23 10.6 W	37.37928	-119.3863	Emys marmorata
CAS	209502	GN/PAS	?	47.2	47.7	41.8	43	77.6	40.6	44	20	Yes	5	3.8		R.S. Lucas and J.V. Vindum	juvenile		14-Sep-99	1999	California	Lake	Forest Rd M10, 2.0 mi E (by rd) of Forest Rd M1, Parramore Creek, T17N R9W Sec19 (NW 1/4 of NW 1/4), 39 18 59.2 N, 122 55 16.28 W	39.31644	-122.9212	Emys marmorata
CAS	209927	GN/PAS	M	123.6	125.4	114	18.5	45.8	93.9	101.1	300	Yes	6.9	3.7	CAS-MSK00392	M.S. Koo and J.V. Vindum	Adult		4-Oct-99	1999	California	Butte	Plumas National Forest, pond ca 60 m (by air) NE of French Creek crossing with Forest Rd 21N79Y (496), 39 43 21.47 N, 121 21 48.55 W, T22N R5E Sec 36 (NW 1/4 of NE 1/4)	39.72263	-121.3635	Emys marmorata
MVZ	79571	SM	F	61.8	62.74	51.33	51.71	21.13	51.18	54.19	29	No	N/A	N/A	Small, interestingly from Santa Cruz	E. K. Teberg			8/22/1965	1965	California	Monterey	Monterey and Santa Cruz County line, Pajaro River near Watsonville	36.902752	-121.752834	Emys pallida
CAS	212560	TPM	F	126.42	111.46	116.04	93.42	45.6	94.2	102.3	329	Yes	6.24	5.4		R.S. Lucas, R.E. Stoelting, C.R. Feldman and J.V. Vindum	Adult		31-Jul-00	2000	California	Glenn	Mendocino National Forest, North Fork Stony Creek at Forest Rd 18N03, 39 24 25.10 N, 122 38 5.33 W	39.40697	-122.6348	Emys marmorata
CAS	212573	TPM	F	127.04	127.04	117.38	124.34	48.1	91.72	99.8	346	No	N/A	N/A		R.E. Stoelting and J.V. Vindum	Adult		1-Aug-00	2000	California	Colusa	Mendocino National Forest, Mill Creek, upstream of Mill Creek Campground, T17N R7W Sec8 (NE 1/4 of NE 1/4), 39 20 53.8 N, 122 39 34.0 W	39.34828	-122.6594	Emys marmorata
CAS	212690	TPM	M	131.04	131.04	112.26	113.66	43.6	89.4	101.34	326	No	N/A	N/A		R.E. Stoelting and C.R. Feldman	Adult		7-Aug-00	2000	California	Colusa	Mendocino National Forest, Sullivan Creek, upstream of Little Stony Creek confluence, 39 16 39.6 N, 122 35 36.8 W	39.27767	-122.5936	Emys marmorata
CAS	212708	TPM	M	143.48	143.48	119	124.62	49	94.2	103.82	515	Yes	9.4	6.8		R.S. Lucas and J.V. Vindum	Adult		7-Aug-00	2000	California	Colusa	Mendocino National Forest, Little Stony Creek, between confluence of Sullivan Creek and confluence of Trout Creek, 39 16 10.3 N, 122 35 29.55 W	39.26953	-122.5915	Emys marmorata
CAS	212733	TPM	M	127.3	127.3	112.24	116.88	41.16	93.8	104.1	308	Yes	9.06	7.4		R.S. Lucas and R.E. Stoelting	Adult		8-Aug-00	2000	California	Colusa	Mendocino National Forest, Little Stony Creek, downstream of Little Stony Creek Campground (Digger Pine Campground), T17N R6W Sec31 (NE 1/4 of NE 1/4), 39 17 22.7 N, 122 33 53.2 W	39.28964	-122.5648	Emys marmorata
CAS	212755	TPM	F	104	104	92.3	96	39.64	77.92	90.22	227	No	N/A	N/A		R.E. Stoelting and J.V. Vindum	J/A		9-Aug-00	2000	California	Colusa	Mendocino National Forest, headwater of Sullivan Creek, 39 16 54.2 N, 122 37 08.3 W	39.28172	-122.619	Emys marmorata
CAS	212770	GN/PAS	?	44.7	44.8	37	37.5	16.6	37.9	40	15	Yes	3.5	3.3	CRF 922	R.S. Lucas, R.E. Stoelting, C.R. Feldman and J.V. Vindum	juvenile		10-Aug-00	2000	California	Lake	Mendocino National Forest, North Fork Cache Creek, from confluence of Wild Bill Creek downstream, T16N R8W Sec17 (NW 1/4 of SW 1/4), 39 14 06.8 N, 122 46 39.4 W	39.23522	-122.7776	Emys marmorata
CAS	212949	GN/PAS	F	78.9	81.3	70.7	76	31.6	66.8	70.8	96	No	N/A	N/A		K.D. Wiseman and R.S. Lucas	J/A		25-Aug-00	2000	California	Madera	Sierra National Forest, Rock Creek, upstream of Forest Rd 7S47A, T7S R24E Sec34 (SW 1/4 of NW 1/4), 37 16 30.9 N, 119 20 28.8 W	37.27525	-119.3413	Emys marmorata
CAS	199471	GN/PAS	M	62	64.1	54.9	56.7	22.9	51	54.6	37	No	N/A	N/A	chewed head	M.B. Harker via M.R. Jennings	juvenile		30-Sep-94	1994	California	San Luis Obispo	Little Pico Creek, just upstream from Hwy 1 (segment #4)	35.63409	-121.1609	Emys pallida
CAS	219454	GN/PAS	F	110.8	112.1	101.6	104.1	26.1	86.8	84.8	319	Yes	8.9	5.7	JVV6834	R.S. Lucas and J.V. Vindum	J/A		6-Jun-01	2001	California	Lake	Mendocino National Forest, Rice Creek, between Forest Rd 18N04 (M3) and Rice Fork Eel River, T17N R9W S4 (SW 1/4 of SE 1/4), 39 20 57.14 N, 122 52 24.2 W	39.34921	-122.8734	Emys marmorata
CAS	219465	GN/PAS	?	31.7	32.6	27.3	28.3	15.9	29.7	31.8	9	Yes	2	1.5	JVV6843	R.S. Lucas and J.V. Vindum	juvenile		6-Jun-01	2001	California	Lake	Mendocino National Forest, Rice Fork Eel River, T17N R9W S5 (NE 1/4 of NW 1/4), 39 21 42.8 N, 122 53 55.3 N	39.36189	-122.8987	Emys marmorata
CAS	219475	GN/PAS	M	127.8	129.3	117.4	121.1	50	94.5	105.5	332	Yes	7.5	5.5	JVV 6854	R.S. Lucas and J.V. Vindum	J/A		7-Jun-01	2001	California	Lake	Mendocino National Forest, Rice Fork Eel River, T17N R9W S26 (SE 1/4 of NW 1/4), 39 17 56.4 N, 122 50 39.2 W	39.299	-122.8442	Emys marmorata
CAS	219506	GN/PAS	?	51.5	52.7	44.5	45.1	21.5	43.4	47.1	25	Yes	4	2.7	JVV6885	R.S. Lucas and J.V. Vindum	juvenile		9-Jun-01	2001	California	Lake	Mendocino National Forest, State Game Refuge, Trout Creek, T20N R9W S32 (SW 1/4 of SW 1/4), 39 32 20.27 N, 122 51 55.43 W	39.53896	-122.8654	Emys marmorata
CAS	219555	GN/PAS	?	34.7	35	30.5	31.5	15.3	32	33.4	10	Yes	2.7	1.9	JVV6934	R.S. Lucas and J.V. Vindum	juvenile		12-Jun-01	2001	California	Lake	Mendocino National Forest, State Game Refuge, Corbin Creek, T19N R9W S2 (SE 1/4 of NE 1/4), 39 31 50.6 N, 122 49 55.4 W	39.53072	-122.8321	Emys marmorata
CAS	220677	TPM	M	167.14	163	140.74	148.26	53.7	115.04	128.48	727	Yes	7.68	5.62	JVV 7380	J.A. Wilkinson and J.V. Vindum	Adult		21-Aug-01	2001	California	Mendocino	Mendocino National Forest, Blands Cove area, T24N R11W S27 (NE 1/4 of SE 1/4), 39 54 17.3 N, 123 03 51.9 W	39.90536	-123.0644	Emys marmorata
CAS	220743	TPM	M	171.7	167.24	146.58	150.26	70.74	120.68	128.4	695	Yes	5.06	7.48		J.A. Wilkinson and J.V. Vindum	Adult		24-Aug-01	2001	California	Mendocino	Mendocino National Forest, Alder Creek, T24N R10W S6 (SW 1/4 of NW 1/4), 39 57 45.4 N, 123 01 12.8 W	39.96261	-123.0202	Emys marmorata
MVZ	6720	TM	?	63.42	64.96	56.76	58.21	24.23	51.09	56.26	40	N	N/A	N/A		Halstead G. White			6/21/1916	1916	California	Orange	Lower Coyote Creek, near Alamitos	33.810366	-118.074744	Emys pallida
CAS	224202	TPM	M	138.94	138.94	117	126.4	43.74	100.28	111.9	411	Yes	8.7	7.64		J.F. Parham and C.R. Feldman	Adult		28-Jun-02	2002	California	Tulare	Sequoia National Forest, South Fork Middle Tule River, T20S R30E Sec27 (NE 1/4 of NE 1/4), 36 9 41.2 N, 118 42 33.8 W	36.16144	-118.7094	Emys marmorata
CAS	224885	GN/PAS	M	125.1	127.1	110.3	115.7	42.4	88.4	96.4	317	Yes	8.4	3.4	CRF1254	D.G. Mulcahy and C.R. Feldman	Adult		15-Jul-02	2002	California	Tulare	Sequoia National Forest, Mountain Home, Bear Creek, T20S R30E Sec7 (SE 1/4 of NE 1/4), 36 12 4.0 N, 118 45 39.1 W	36.20111	-118.7609	Emys marmorata
CAS	226973	GN/PAS	M	27.9	28.6	25	25.4	12.4	26.4	27.1	5	Yes	1.6	1.3		D.G. Mulcahy and C.R. Feldman	juvenile		29-May-03	2003	California	Tehama	Lassen National Forest, Indian Creek, from confluence of Antelope Creek to ca 0.4 mi SE of confluence, T28N R1E S32 (SE 1/4 of SE 1/4), 40 13 58.8 N, 121 52 38.0 W	40.233	-121.8772	Emys marmorata
CAS	227011	GN/PAS	M	121.9	126.3	112	119.1	42.3	93	101.6	301	Yes	7.7	5.1		D.G. Mulcahy and C.R. Feldman	Adult		30-May-03	2003	California	Tehama	Lassen National Forest, Deer Creek, from crossing of Forest Rd 28N29 to confluence of Beaver Creek, T26N R3E S30 (SW 1/4 of NW 1/4), 40 04 58.9 N, 121 41 27.23 W	40.08303	-121.6909	Emys marmorata
CAS	236186	GN/PAS	M	63.3	63.9	55.5	57.2	23.7	50.8	52	58	Yes	4	2.5		C.R. Feldman and E.D. Brodie III			26-May-05	2005	California	Fresno	Sierra National Forest, Dry Creek, ca 200 m NW of confluence with Big Creek, 36 56 00.0 N, 119 14 39.8 W	36.93333	-119.2444	Emys marmorata
CAS	188528	ZMD	F	64.76	165.88	147.06	153.66	58.96	118.72	127.08	782	No	N/A	N/A		J. Boundy	Adult		15-Mar-89	1989	California	Santa Clara	Gilroy, 0.5 mi S of Hwy 152, Llagas Creek	36.99691	-121.5333	Emys pallida
MVZ	187676	PAS/ZMD	M	68.5	70.6	63.9	65.8	27	59.5	63.8	62	Yes	5.7	2.8		Samuel S. Sweet, John E. Cadle, Carla Markmann			7/25/1960	1960	California	Santa Barbara	16 mi NE (by road) Santa Maria	35.0223886	-120.2263944	Emys pallida
LACM	149099	TM	M	73.84	74.33	66.47	69.92	26.91	58.64	64.75		No	N/A	N/A		N. Scott and T. Murphey		UTM 0760835 3866962	6/12/2001	2001	California	Santa Barbara	Wagon Flat Campground, ca 7 km NE Rattlesnake Canyon, North Fork La Brea Creek, 31 km ENE Santa Maria	34.9565507	-120.0967049	Emys pallida
MVZ	207759	SM	M	74.96	75.1	67.16	67.63	25.71	58.65	63.02	61	No	N/A	N/A		William E. Rainey			8/5/1975	1975	Baja California		Arroyo San Antonio, 1 mi E junction Arroyo La Zanja, Sierra San Pedro Martir	31.1125	-115.8336111	Emys pallida
MVZ	44906	BS	N/A	75.11	76.92	69.09	70.6	30.62	61.06	65.21	75	No	N/A	N/A		Seth B. Benson			9/6/1947	1947	California	San Luis Obispo	3.5 mi W and 0.5 mi N McChensey Mt.	35.282927	-120.296349	Emys pallida
CAS-SUR	2735	GN/PAS	?	51	52.2	44.3	45.3	18.58	43.8	45.7	22	Yes	3.5	1.9	CAS-SU	C.H. Gilbert			16 Jun 1894	1894	Oregon	Klamath	Klamath Falls	42.22487	-121.7817	Emys marmorata
CAS-SUR	2736	GN/PAS	M	97.9	99.8	90.3	93.1	36.9	79.7	86.2	149	Yes	5.9	2.4	CAS-SU	C.H. Gilbert			16 Jun 1894	1894	Oregon	Klamath	Klamath Falls	42.22487	-121.7817	Emys marmorata
CAS	197574	GN/PAS	M	76.5	78.7	65.7	68.6	27.3	62.3	65.3	65	No	N/A	N/A		M.R. Jennings and G. Banuelos	juvenile		15-Apr-93	1993	California	Santa Clara	North Fork Pacheco Creek at Chimney Rock	37.09026	-121.2861	Emys pallida
MVZ	6719	BS	N/A	78.19	79.93	67.86	69.39	31.65	63.24	65.09	77	No	N/A	N/A		J. E. Law			6/21/1916	1916	California	Orange	Lower Coyote Creek, near Alamitos	33.810366	-118.074744	Emys pallida
CAS-SUR	3782	BS	F	165.72	171.44	150.37	158.06	66.35	124.91	134.11	803	Yes	9.17	3.46	TAG : CAS-SU	C.H. Gilbert and G.B. Culver					California	Siskiyou	near Montague, Shasta River	41.72688	-122.557	Emys marmorata
CAS-SUR	4215	GN/PAS	?	33	33.8	28.5	29.3	15.4	33.5	33.8	9	Yes	2.7	1.6	CAS-SU	C.H. Gilbert et al.	juvenile		8 Jun 1897	1897	California	Sonoma	jct of Wheatfield Fork and Gualala River	38.70193	-123.4156	Emys marmorata
CAS-SUR	4227	GN/PAS	?	26.2	26.2	21.7	22.4	11.5	22.1	22.3	3	No	N/A	N/A	CAS-SU	C.H. Gilbert et al.	juvenile		26 May 1897	1897	California	Napa	Conn Creek	38.41944	-122.3528	Emys marmorata
CAS-SUR	6078	GN/PAS	?	43.1	43.6	38	38.8	19.6	36	38.5	16	Yes	1.9	1.9	CAS-SU	C.H. Gilbert	juvenile		31 May 1897	1897	California	Napa	Calistoga, Napa Creek	38.57994	-122.5843	Emys marmorata
CAS	188535	GN/PAS	M	79.2	81	68.7	73.1	27.7	64.4	67.6	79	Yes	3	1.3		J. Boundy and A.W. Ford	juvenile		14-Nov-87	1987	California	Alameda	Sunol Regional Wilderness, pond at upper barn	37.52861	-121.8197	Emys pallida
CAS-SUR	7789	ZMD	?	34.3	34.88	29.22	29.21	15.8	29.7	31.1	9	Yes	2.66	2.36		A. Roth	juvenile		7-Jul-37	1937	Oregon	Douglas	Umpqua National Forest, S Umpqua Ranger Dist., Tiller	42.92845	-122.9512	Emys marmorata
CAS-SUR	7801	GN/PAS	?	36.3	37.6	31	32	14.4	32.1	34.1	8	No	N/A	N/A		P.R. Needham	juvenile		21-Sep-34	1934	California	Fresno	Kerckhoff Reservoir	37.12831	-119.5247	Emys marmorata
CAS	40035	GN/PAS	?	80.8	82.3	70.78	73.6	29.3	63.6	67.2	73	No	N/A	N/A		J.R. Slevin	juvenile		3-Jul-15	1915	California	San Diego	Poway Corners	32.95896	-117.0363069	Emys pallida
CAS-SUR	8611	HF	M	111.2	112.62	96.82	102	35.46	80.16	85.48	181	No	N/A	N/A		C. Rutter and Atkinson			20 Oct 1899	1899	California	Madera	Fresno River at crossing of road from Raymond to Pollasky	37.08596	-119.897	Emys marmorata
CAS-SUR	8612	GN/PAS	?	72	73.3	65.8	68.4	24.9	56.5	60.5	51	Yes	4.3	3.1		H. Thompson	juvenile		22-Jul-37	1937	California	Shasta	Idalpom, Squaw Creek	NA	NA	Emys marmorata
MVZ	207760	SM	F	82.91	82.04	72.68	74.76	28.21	66.14	67.44	67	No	N/A	N/A		William E. Rainey			8/5/1973	1973	Baja California		Arroyo San Antonio, 1 mi E junction Arroyo La Zanja, Sierra San Pedro Martir	31.1125	-115.8336111	Emys pallida
CAS-SUR	8624	GN/PAS	?	44.3	45	37.5	38.7	18.4	43	44.2	16	Yes	2.7	2.5	CAS-SU	C.H. Gilbert et al.	juvenile		14 Aug 1894	1894	Idaho	Twin Falls	E of Twin Falls, Snake River, just above Shoshone Falls	42.59519	-114.4009	Emys marmorata
MVZ	21215	TM	?	83.28	84.98	73.34	76.46	33.25	65.11	71.43	117	N	N/A	N/A		Theodore H. Eaton Jr.			7/12/1936	1936	California	San Benito	2 mi SE Panoche	36.5844	-120.80128	Emys pallida
CAS-SUR	8623	SM	M	83.57	84.29	73.34	77.61	30.3	66.58	70.51	85	No	N/A	N/A		W.A. Gosline			20-May-39	1939	California	Monterey	Mission San Antonio	36.01528	-121.2489	Emys pallida
LACM	23490	DR	M	83.7	82.09	73.71	76.39	31.09	66.79	73.79	109	No	N/A	N/A		Cunningham			9/18/1955	1955	California	Los Angeles	Santa Monica Mts.; Old Tapanga Canyon	34.1043907	-118.6233405	Emys pallida
CAS-SUR	13893	HF	F	84.5	86.12	77.14	80.3	30	63.72	70.74	94	No	N/A	N/A		R.B. Sanders and Baxter			21-Jun-50	1950	California	Ventura	10.1 mi N of Piru	34.53056	-118.7548	Emys pallida
CAS	40034	GN/PAS	M	85.6	86.8	75.4	78.7	33.5	62.5	69.9	104	No	N/A	N/A		J.R. Slevin	juvenile		3-Jul-15	1915	California	San Diego	Poway Corners	32.95896	-117.0363069	Emys pallida
CAS-SUR	7759	DR	M	88.81	88.76	76.77	78.56	28.06	70.61	72.07	89.61	No	N/A	N/A	TAG: CAS-SU	P.R. Needham			17-May-36	1936	Baja California Norte		Rancho San Antonio	30.81534	-115.6305	Emys pallida
CAS	188540	GN/PAS	F	89.6	91.9	77.8	81.7	34.4	69	75.3	117	No	N/A	N/A		R. Demostene	J/A		30-Apr-66	1966	California	San Benito	2.5 mi E of Hollister, Dr. Morejohn's Ranch	36.8525	-121.3554	Emys pallida
CAS	33372	SM	M	89.78	91.83	79.41	83.09	36.29	71.56	76.92	79	No	N/A	N/A		E.W. Gifford			3-Jun-12	1912	California	Alameda	Alameda	37.76528	-122.2406	Emys pallida
LACM	61184	HF	F	92.79	96.52	89.94	91.8	35.47	71.86	79.2	166.39	No	N/A	N/A		D.R. Paulson			10/4/1965	1965	California	Ventura	Sespe Creek, 4 mi N.Filmore	34.4567	-118.908	Emys pallida
LACM	27651	BS	F	93.62	95.1	89.54	90.62	36.51	74.22	80.5	146.04	No	N/A	N/A		N. Swartley			4/24/1966	1966	California	Orange	South Carbon Canyon	33.923624	-117.8019943	Emys pallida
CAS-SUR	13899	GN/PAS	?	25.5	25.6	21.6	22	12.6	21.6	23.6	4	Yes	1.7	1.3	CAS-SU	W. Nowell			12-May-50	1950	California	Shasta	1 mi S of Shotgun Creek (US Hwy 99) Shi-lo-ah Mineral Springs	41.04694	-122.3964	Emys marmorata
MVZ	227728	TM	?	93.63	94.14	86.11	89.03	31.18	69.88	74.56	110	N	N/A	N/A		Dave Germano			5/28/1987	1987	California	San Bernardino	along the Mojave River in Afton Canyon	35.0374379	-116.3822158	Emys pallida
CAS-SUR	15131	GN/PAS	?	N/A								No	N/A	N/A	CAS-SU	Mrs. W. Black			Jul-38	1938	California	Mendocino	Sherwood Valley, 12 mi W of Willits	39.53166	-123.4824	Emys marmorata
CAS-SUR	15132	GN/PAS	?	58.8	59.8	49.5	50.6	23.2	48.3	51	31	Yes	4.9	2.5	CAS-SU	Mrs. W. Black			Jul-38	1938	California	Mendocino	Sherwood Valley, 12 mi W of Willits	39.53166	-123.4824	Emys marmorata
MVZ	6718	HF	F	93.96	95.72	85.45	89.43	34.68	74.99	78.92	119	No	N/A	N/A		J. E. Law			6/21/1916	1916	California	Orange	Lower Coyote Creek, near Alamitos	33.810366	-118.074744	Emys pallida
CAS-SUR	20762	SM	M	138	140	122.34	126.51	50.7	100.24	103.77	366	Yes	10.79	5.56		W.C. Packer			Spring 1957	1957	California	Sonoma	Pepperwood Valley	38.62205	-123.1832	Emys marmorata
LACM	7995	TM	M	160	160.87	140.6	144.66	53.59	115.6	127.39	598	Yes	9.35	8.13		NJ Scott			4/21/1956	1956	California	Humboldt	Arcata	40.8699791	-124.0865594	Emys marmorata
LACM	74388	HF	M	96.67	98.98	87.86	92.39	30.54	70.32	75.47	98.49	No	N/A	N/A		J. Cunningham			10/30/1954	1954	California	Ventura	Lion Canyon Public Camp	34.56159	-119.16464	Emys pallida
CAS	202595	TPM	M	97.6	93.54	86.5	91.34	34.8	73.3	82.46	141	No	N/A	N/A		J.V. Vindum	J/A		26-Mar-97	1997	California	Santa Clara	Mines Rd, 3.9 mi S (by rd) of Alameda County line, 37 26 15.3 N, 121 30 45.0 W	37.43758	-121.5125	Emys pallida
CAS-SUR	1240	HF	M	98.8	101.2	88.3	92.6	34.7	79.2	87	169	No	N/A	N/A	SU	J.O. Snyder			3 May 1893	1893	California	Santa Clara	San Francisquito Creek	37.43801	-122.1816	Emys pallida
MVZ	21214	BS	N/A	101.86	103.55	88.96	93.42	38.21	77.42	80.8	178	no	N/A	N/A		Henry S. Fitch			7/12/1936	1936	California	San Benito	2 mi SE Panoche	36.5844	-120.80128	Emys pallida
MVZ	187675	PAS/ZMD	M	102.6	105.8	92.2	95.6	41.1	73.7	82	190	Yes	7.1	3.6		Samuel S. Sweet					California	Santa Barbara	16 mi ENE Santa Maria	35.0223886	-120.2263944	Emys pallida
CAS-SUR	13898	HF	M	103.64	106.7	93.2	96.2	35.46	82	87.84	173	No	N/A	N/A		R.B. Sanders and Baxter			6-Sep-48	1948	California	Ventura	confluence of Potrero John and Sespe Creeks	34.58484	-119.2674	Emys pallida
LACM	149100	SM	F	105.04	104.19	101.41	103.66	37.37	78.75	85.56	212.7	No	N/A	N/A		N. Scott and E. Ervin			8/28/2001	2001	California	Los Angeles	San Francisquito Canyon, 7.0 mi above junction Canyon Rd and Copper Hill Rd, 12 km N Rancho Santa Clarita	34.56178	-118.53351	Emys pallida
CAS-SUR	8635	HF	M	106.4	108.7	99.7	102.8	37.5	81.5	91		No	N/A	N/A	SU	G.M. Kranzthor and G.S. Myers			11-Apr-29	1929	California	Los Angeles	Los Angeles River	33.75639	-118.1881	Emys pallida
LACM	7999	TM	F	106.51	108.08	98.43	100.9	31.47	80.16	87.65	196	No	N/A	N/A		HR Hill			4/26/1929	1929	California	Los Angeles	Los Angeles	34.0160769	-118.2854633	Emys pallida
MVZ	9818	PAS/ZMD	M	107.3	109.3	93.2	97.7	32	71.4	78.6	144	No	N/A	N/A		Adrey E. Borell			6/17/1925	1925	Baja California		San Telmo Creek, 2 mi below San Telmo	30.935003	-116.106404	Emys pallida
LACM	105323	SM	F	108.26	106.06	97.46	99.7	35.52	75.86	81.67	189.8	No	N/A	N/A		EL Sleeper		ca 150 mi S of border	8/31/1960	1960	Baja California	Ensenada	20 mi S San Matias Pass	31.30934	-115.22811	Emys pallida
LACM	105314	TM	M	108.32	107.51	86.45	94.63	35.64	76.71	79.28	166	No	N/A	N/A		M Bushard			2/16/1952	1952	California	Orange	Laguna Beach, Aliso Cyn	34.2984	-118.54034	Emys pallida
LACM	105322	HF	M	108.9	109.39	143.08	200.66	33.78	73.79	80.92	164.07	No	N/A	N/A		AS Lockley		mouth of creek which flows into beach at end of pond	1957-04	1957	Baja California	Ensenada	Punta Santa Tomas	31.553333	-116.688333	Emys pallida
LACM	105325	SM	M	109.11	107	98.12	100.32	39.05	84.21	89.94	214.45	No	N/A	N/A		VC Bleich, A Wells			4/8/1972	1972	California	San Diego	Fallbrook Naval Weapons Depot; 0.25 mi NE water tank in NW section	NA	NA	Emys pallida
CAS	50473	HF	M	109.76	112.54	97.16	101.62	37.08	81.66	88	197	No	N/A	N/A		G.D. Hanna			11-Jun-21	1921	California	Ventura	3 mi N of Fillmore	34.44366	-118.9212	Emys pallida
LACM	27649	SM	F	111.66	112.51	101.48	101.89	48.33	96.78	95.97	284.15	No	N/A	N/A		A.A. Schoenherr			7/6/1959	1959	California	Los Angeles	San Gabriel Mts.; Bear Creek; 1.5 mi. N. of West fork of San Gabriel River	34.2546428	-117.8813732	Emys pallida
MVZ	9819	PAS/ZMD	M	111.7	114.8	96.3	100.6	35.9	75.5	82.5	182	Yes	3.1	4.6		Adrey E. Borell			6/17/1925	1925	Baja California		San Telmo Creek, 2 mi below San Telmo	30.935003	-116.106404	Emys pallida
CAS	30882	HF	M	113.2	115.94	101.62	116.08	40.62	85.14	93.02	215	No	N/A	N/A		J. Hurter			30-Aug-11	1911	California	Orange		33.66687	-117.6894	Emys pallida
LACM	149101	TM	M	113.42	115.93	106.96	110.36	41.82	91.68	96.03	246	No	N/A	N/A		G. Rathbun			5/26/2000	2000	California	San Luis Obispo	Cambria, 1106 Pineridge Dr.	35.5406614	-121.0726078	Emys pallida
LACM	136727	GN	F	113.51	109.91	102.56	106.58	97.19	89.44	95.61	N/A	No	N/A	N/A		D. Holland		2 right; TC 736	6/9/1985	1985	California	San Luis Obispo	Cholame Crk, ).25 mi S of Hwy 46 on Bitterwater Valley rd	35.7098559	-120.3047995	Emys pallida
LACM	105321	TM	F	114.19	113.06	95.23	104.59	42.78	86.04	91.77	271	No	N/A	N/A		WD Johnson		crossing street	2/15/1969	1969	California	Ventura	near Casitas Lake Dam, ca 1 mi E Hwy 33 on Casitas Vista Rd just past Foster Park	NA	NA	Emys pallida
LACM	149102	TM	M	115.89	115.91	101.58	106.24	40.37	85.97	94.62	265	No	N/A	N/A		N. Scott			10/29/1999	1999	California	San Luis Obispo	Hwy 1 at Arroyo Tortuga, 15 km NW Cambria	35.6450077	-121.1886886	Emys pallida
LACM	105316	TM	M	116.26	114.56	101.39	103.09	38.74	80.43	92.08	231	No	N/A	N/A		RS Kage			4/28/1963	1963	California	Orange	1.8 mi E Laguna Niguel, Lower Laguna	33.52265	-117.67695	Emys pallida
CAS	188529	HF	M	117.1	120.84	104.08	120.48	39.32	84.04	94.64	241	No	N/A	N/A		J. Boundy and A.W. Ford	Adult		20-Mar-88	1988	California	Santa Barbara	28.6 mi W of New Cuyama, Cuyama River	35.10207	-120.1118	Emys pallida
MVZ	6717	PAS/ZMD	F	118.1	120.2	109.6	113.9	45	88.1	97.2	279	No	N/A	N/A		J. E. Law			6/21/1916	1916	California	Orange	Lower Coyote Creek, near Alamitos	33.810366	-118.074744	Emys pallida
MVZ	207763	HF	F	119.37	120.32	106.86	110.05	40.66	82.78	90.38	205	Yes	12.91	6.08		Dave Germano			8/5/1973	1973	Baja California		Arroyo San Antonio, 1 mi E junction Arroyo La Zanja, Sierra San Pedro Martir	31.1125	-115.8336111	Emys pallida
MVZ	7254	TM	M	120.12	120.96	N/A	N/A	43.51	85.93	95.12	220	N	N/A	N/A	missing half of plastron	Richard M. Hunt, Donald D. McLean			6/18/1919	1919	California	Monterey	Sans, Nacimiento Creek, Sierra River	35.9725227	-121.3379292	Emys pallida
CAS	188534	HF	M	121	122.74	102.8	107	42.66	91.84	96.3	304	No	N/A	N/A		J. Boundy and A.W. Ford	J/A		4-May-86	1986	California	Monterey	4 air mi E of King City, San Lorenzo Creek	36.2486	-121.0792	Emys pallida
MVZ	21216	BS	M	121.89	125.15	107.54	111.16	44.56	90.19	97.84	275	No	N/A	N/A		C. M. Miller			7/12/1936	1936	California	San Benito	2 mi SE Panoche	36.5844	-120.80128	Emys pallida
LACM	23491	TM	F	122.82	126.34	112.63	115.32	49.43	92.9	100.24	N/A	No	N/A	N/A		Mullally			4/4/1955	1955	California	Ventura	Sespe River, ent. Pine Creek; North of Fillmore	34.4632	-118.932	Emys pallida
LACM	105324	TM	F	123.08	121.56	111.55	116	50.21	91.09	96.62	318	No	N/A	N/A		VC Bleich			4/7/1972	1972	California	San Diego	Fallbrook Naval Weapons Depot; Gate 18 along Santa Margarita River	NA	NA	Emys pallida
LACM	105318	GN	M	123.15	119.7	104.24	108.78	40.26	85.41	97.27	256.19	No	N/A	N/A		RA Norman		in farm pond, shot in water	2/2/1966	1966	California	Riverside	10.5 mi W Winchester	33.70696	-117.26606	Emys pallida
MVZ	187673	BS	M	123.42	125.51	102.05	104.7	46.28	88.77	96.46	318	No	N/A	N/A		Samuel S. Sweet			6/21/1960	1960	California	Alameda	6 mi S Livermore, bottom of Arroyo del Valle	37.6126701	-121.7419441	Emys pallida
CAS	205750	TPM	M	124.82	124.82	114	120.84	40.92	90.64	100.34	319	No	N/A	N/A		F.E. Ely, J. Ely, T. Ely and E. Ely	Adult		24-May-98	1998	California	Alameda	Diablo Range, Mines Rd, 3.0 mi N (by rd) of Alameda-Santa Clara County line, tributary to Arroyo Mocho Creek	37.52069	-121.5448	Emys pallida
CAS	56885	HF	F	125.82	130.14	110.76	117.08	50.22	96.84	105.74	355	Yes	7.24	3.04	Mexico w/ inguinal	Expedition to Southern California and Lower California			25-Jun-23	1923	Baja California Norte		San Pedro Martir Mtns, 2 mi S of La Joya, Valladares Creek	30.91681	-115.6529	Emys pallida
LACM	23492	TM	F	126.12	128.32	111.93	117.84	47.45	94.97	102.7	326	No	N/A	N/A		Cunningham			2/20/1955	1955	California	Ventura	Santa Monica Mts, 1 mi S Lake Sherwood	34.13724	-118.86612	Emys pallida
CAS-SUR	1238	SM	M	126.5	128.14	108.79	114.22	42.73	88.62	95.62	271	No	N/A	N/A	SU	J.M. Hyde			1 Jun 1892	1892	California	San Mateo	Coyote Creek	37.34056	-122.3628	Emys pallida
LACM	136731	ZD	M	126.78	126.13	109.21	118.57	47.52	92.35	99.47	N/A	No	N/A	N/A		D. Holland		6 right; PC 1068, TC 740 not found in freezer; Tissue not available	6/10/1985	1985	California	San Luis Obispo	Broken Bridge Crk, ).25 mi S of entrance to Hearst Castles S.P,	35.6553207	-121.1702072	Emys pallida
CAS	53943	SM	F	129.56	127.12	115.08	119.92	49.68	93.86	102.58	347	No	N/A	N/A		J.R. Slevin			13-May-22	1922	California	San Benito	vic S of Hollister	36.85251	-121.4005	Emys pallida
CAS	188537	HF	F	129.86	131	111.52	119.36	51.12	93.6	105.06	332	No	N/A	N/A		J. Boundy and A.W. Ford	Adult		13-Apr-86	1986	California	Santa Clara	Blackbird Valley	37.42699	-121.5022	Emys pallida
LACM	27646	TM	F	130.19	131.21	118.83	122.72	48.91	97.81	103.09	385	No	N/A	N/A		Dario Lewis			4/30/1966	1966	California	Ventura	Sespe Creek Rancho	NA	NA	Emys pallida
CAS-SUR	13900	BS	F	130.65	132.81	113.25	117.26	50.9	95.85	101.3	328	No	N/A	N/A	TAG : CAS - SU*	R. Ogren and P. Barton			25-May-50	1950	California	Santa Clara	N Mt Hamilton, Arroyo Bayo, Arroyo Bayo Rancho	37.37722	-121.5814	Emys pallida
CAS	56884	HF	F	130.76	133.04	116	119.34	48.92	96.3	106.56	329	No	N/A	N/A		Expedition to Southern California and Lower California			23-Jun-23	1923	Baja California Norte		San Pedro Martir Mtns, 2 mi S of La Joya, Valladares Creek	30.91681	-115.6529	Emys pallida
CAS-SUR	13894	SM	F	132.02	134.04	120.18	123.84	45.76	97.54	106.74	371	No	N/A	N/A		R.B. Sanders			3-Apr-50	1950	California	Ventura	9.6 mi N of Piru	34.49709	-118.7585	Emys pallida
CAS-SUR	13897	DR	M	132.12	135.12	113.07	118.15	43.1	94.5	104.3	327	No	N/A	N/A		R.B. Sanders			15-Sep-48	1948	California	Ventura	4 mi SW of Santa Paula, Santa Clara River	34.40714	-119.0824	Emys pallida
MVZ	32246	BS	F	132.2	134.84	114.83	118.97	48.65	92.96	102.21	361	No	N/A	N/A		Fletcher G. Palmer			5/13/1939	1939	California	Alameda	Arroyo Mocho, ca. 6 mi E Livermore	37.62938	-121.7051798	Emys pallida
LACM	67413	HF	F	132.83	134.62	119.78	127.17	49.56	101.94	106.82	417.28	No	N/A	N/A		Swift and Lavenburg			5/22/1970	1970	California	Santa Barbara	1/4 mi. from mouth of Jalama Ck.	34.5097791	-120.4997959	Emys pallida
LACM	23487	GN	F	133.32	128.34	115.08	119.33	48.79	94.45	98.19	351.84	No	N/A	N/A		Cunningham			6/18/1954	1954	California	San Luis Obispo	Los Padres National Forest, 2 mi. S American Canyon Public Camp	35.2627828	-120.2835449	Emys pallida
MVZ	7362	TM	M	133.58	135.04	119.5	124.11	46.57	92.14	107.88	269	N	N/A	N/A		Halstead G. White			5/11/1920	1920	California	Monterey	1 mi NW Castroville	36.778591	-121.768863	Emys pallida
LACM	127423	SM	M	133.6	132.7	118.3	119.86	44.3	102.16	105.06	N/A	No	N/A	N/A		T Haglin			9/27/1977	1977	California	Ventura	Sespe River, N. Fillmore	34.4378	-118.959	Emys pallida
CAS	188536	ZMD	F	133.86	134.49	114.46	118.14	49.17	96.66	105	380	No	N/A	N/A		J. Boundy and A.W. Ford	Adult		3-May-86	1986	California	Monterey	Santa Lucia Memorial Park, head of Arroyo Seco	36.11886	-121.4641	Emys pallida
CAS	210455	TPM	M	135.54	135.7	119.98	125.04	40.5	94	105.72	353	No	N/A	N/A		G.B. Rathbun			29-May-96	1996	California	San Luis Obispo	Arroyo de la Cruz, ca 2.5 km (by air) NE of Hwy 1	35.72138	-121.2811	Emys pallida
CAS-SUR	13895	HF	F	135.68	138.46	122.32	125.08	52.06	104.48	112.48	440	Yes	4.26	1.54		R.B. Sanders			19-May-49	1949	California	Ventura	2.5 mi N of Casitas Springs, San Antonio Creek	34.39657	-119.2894	Emys pallida
LACM	105320	GN	F	135.79	133.56	123.01	127.5	49.56	97.66	103.33	392.39	No	N/A	N/A		M Kawaguchi		in a pond next to Uvas Creek, on the Hoey Ranch	4/3/1971	1971	California	Santa Clara	3.5 mi. W Gilroy on Hwy 152	37.0122917	-121.655916	Emys pallida
MVZ	3821	DR	M	130.04	131.15	115.27	118.16	42.38	94.24	106.07	323	Yes	13.86	4.78	shell has deforemation(i.e cracks and holes)	Walter P. Taylor			6/19/1912	1912	California	Glenn	Winslow, 5 mi W of Fruto	39.589667	-122.5438333	Emys marmorata
MVZ	3822	DR	M	127.9	130.01	108.6	114.18	45.09	91.3	100.95	342	Yes	7.53	2.51		Tracy I. Storer			6/19/1912	1912	California	Glenn	Winslow, 5 mi W of Fruto	39.589667	-122.5438333	Emys marmorata
MVZ	3823	PAS/ZMD	M	141.5	144	124.3	132.1	44.3	101.1	112.5	384	Yes	10.3	7.5		Tracy I. Storer			7/4/1912	1912	California	Solano	3 mi W Vacaville	38.3575616	-122.0416581	Emys marmorata
MVZ	3824	BS	F	128.05	135.72	116.99	124.68	48.48	96.73	108.11	378	Yes	9.79	5.62	tag may be 8824	Tracy I. Storer			7/5/1912	1912	California	Solano	3 mi W Vacaville	38.3575616	-122.0416581	Emys marmorata
MVZ	3825	PAS/ZMD	F	129.7	135.7	117.5	124.6	48.2	95	106.4	376	Yes	8.6	4	Shot with shotgun	Walter P. Taylor			7/6/1912	1912	California	Solano	3 mi W Vacaville	38.3575616	-122.0416581	Emys marmorata
MVZ	3826	TM	?	34.84	37.08	27.51	29.15	14.52	30.16	30.16	9	Y	1.85	1.01	smushed on side	Tracy I. Storer			6/8/1912	1912	California	Tehama	Mill Creek, 2 mi NE Tehama	40.0451166	-122.0956491	Emys marmorata
MVZ	3827	PAS/ZMD	N/A	55.7	57.2	49	50.5	21.4	47	50	32	Yes	4.2	2.7	Juvenile	Walter P. Taylor			7/2/1912	1912	California	Solano	3 mi W Vacaville	38.3575616	-122.0416581	Emys marmorata
MVZ	5099	BS	N/A	79.53	82.46	69.89	73.24	38.98	71.42	75.06	125	No	N/A	N/A		Charles L. Camp			8/22/1913	1913	California	Mendocino	Lierly's Ranch, 4 mi S Mt. Sanhedrin	39.45279	-123.0889	Emys marmorata
MVZ	5649	SM	F	121.76	123.56	108.34	115.42	51.36	88.84	93.92	252	No?	N/A	N/A		Charles L. Camp			5/3/1916	1916	California	Mariposa	6 mi E Coulterville	37.75634	-120.11166	Emys marmorata
MVZ	5912	DR	F	118.17	120.27	102.74	106.39	47.48	86.14	90.24	278	No	N/A	N/A		Charles L. Camp			6/4/1915	1915	California	Mariposa	3 mi NE Coulterville	37.73845	-120.14187	Emys marmorata
MVZ	5913	SM	M	113.41	114.02	95.79	99.65	41.07	77.62	85.51	212	Yes	6.76	2.43		Charles L. Camp			5/24/1915	1915	California	Mariposa	Pleasant Valley, Yosemite National Park	37.659263	-120.28745	Emys marmorata
MVZ	5914	SM	F	73.21	74.25	65.38	68.24	26.14	58.47	60.03	64	Yes	3.64	2.22		Charles L. Camp, Gordon F. Ferris			5/30/1915	1915	California	Mariposa	Pleasant Valley, Yosemite National Park	37.659263	-120.28745	Emys marmorata
MVZ	5915	SM	M	139.58	140.28	113.31	123.84	48.98	100.95	104.11	388	Yes	11.38	6.09		Charles L. Camp, Gordon F. Ferris			6/3/1915	1915	California	Mariposa	5 mi NE Coulterville	37.75629	-120.1116	Emys marmorata
MVZ	5916	SM	F	127.76	128.8	N/A	N/A	49.23	95.69	98.55	N/A	No	N/A	N/A	Missing half of Plastron	Donald D. McLean			6/4/1915	1915	California	Mariposa	3 mi NE Coulterville	37.73845	-120.14187	Emys marmorata
MVZ	6246	BS	N/A	71.02	71.4	61.8	63.05	25.91	60.23	60.69	54	Yes	3.69	2.29		J. E. Law			10/1/1916	1916	California	Fresno	Dunlap	36.7383	-119.12	Emys marmorata
MVZ	6714	TM	M	135.84	136.16	115.01	121.37	45.33	94.43	106	356	N	N/A	N/A		J. E. Law			6/21/1916	1916	California	Orange	Lower Coyote Creek, near Alamitos	33.810366	-118.074744	Emys pallida
LACM	7996	GN	F	136.53	134.79	126.82	127.14	48.86	98.25	101.29	428.94	No	N/A	N/A		KE Stages			4/13/1962	1962	California	Ventura	Sespe Creek, 2 mi N Fillmore	34.4329	-118.915	Emys pallida
LACM	105315	HF	M	136.64	138.38	116.62	121.82	43.65	93.52	103.03	314.07	No	N/A	N/A		LT Findley			2/22/1963	1963	California	Orange	Irvine Ranch, Laguna Niguel, 5.5 mi. E Pacific Coast Hwy(101)	33.72973	-117.78342	Emys pallida
LACM	136726	HF	M	136.77	138.5	115.48	119.08	44.08	93.95	103.68	N/A	No	N/A	N/A		D. Holland		1 right ( shell marking ); TC 737 not found in freezer; Tissue not available	6/9/1985	1985	California	San Luis Obispo	Cholame Crk, ).25 mi S of Hwy 46 on Bitterwater Valley rd	35.7098559	-120.3047995	Emys pallida
LACM	23524	TM	M	137.45	139	126.95	133.97	55.48	102.57	111.72	320	No	N/A	N/A		Everingham			5/31/1954	1954	California	Los Angeles	Junction Alhambra Wash - Rio Hondo	34.0280108	-118.0712845	Emys pallida
CAS	218663	TPM	F	138.1	136.24	122.55	130.3	51.7	99.4	111	446	No	N/A	N/A		J.A. Wilkinson	Adult		5-May-00	2000	California	Santa Clara	pond 564 m bearing 288 degrees from intersection of Hwy 101 and Old Monterey Hwy, T11S R4E Sec29 (NE 1/4 of NW 1/4), 36 57 06.84 N, 121 33 28.28 W	36.9519	-121.5579	Emys pallida
CAS	223825	DR	M	138.68	133.83	116.12	123.35	54.4	108	121.14	477	No	N/A	N/A	Deformation in shell	J.A. Wilkinson	Adult		21-May-02	2002	California	Santa Clara	Coyote Creek, 0.1 mi S of Canada Rd on Gilroy Hot Springs Rd, 37 4 22.9 N, 121 28 30.1 W	37.07303	-121.475	Emys pallida
CAS-SUR	3761	ZMD	M	139.08	141.44	124.52	128.54	50.91	102.35	106.44	420	No	N/A	N/A		A.W. Greenley			1 Mar 1898	1898	California	Santa Clara	Palo Alto	37.44194	-122.1419	Emys pallida
LACM	105319	SM	F	139.75	142.44	123.9	129.68	57.82	98.19	107.74	485.14	No	N/A	N/A		TD Mariano		area H-1, 0.25 mi below lake 13, in stream	5/20/1972	1972	California	San Diego	Fallbrook Naval Weapons Station	33.36233	-117.28534	Emys pallida
MVZ	6847	DR	N/A	64.76	64.82	57.81	59.6	25.77	58.31	59.35	40	Yes	3.08	4.61		J. E. Law			6/6/1918	1918	California	Fresno	San Joaquin River, 1.5 mi N of Mendota	36.7809	-120.3793	Emys marmorata
MVZ	7161	SM	F	85.81	86.94	76.69	80.05	34.06	69.91	71.66	91	Yes	4.27	2.15		Halstead G. White, W. Ayers			4/28/1919	1919	California	Mariposa	Smith Creek 6 mi E Coulterville	37.753536	-120.1058	Emys marmorata
MVZ	7162	DR	F	104.63	105.39	91.66	96.95	38.32	79.69	84.81	174	Yes	7.06	5.08		Richard M. Hunt, Donald D. McLean			4/28/1919	1919	California	Mariposa	Smith Creek 6 mi E Coulterville	37.753536	-120.1058	Emys marmorata
CAS	188538	DR	M	139.76	143.5	117.46	123.52	45.77	98.99	108.07	404	No	N/A	N/A		J. Boundy	Adult		10-Apr-86	1986	California	Santa Clara	Poverty Flat, Forks of Coyote Creek	37.18199	-121.5055	Emys pallida
MVZ	6712	BS	M	140.26	143.13	N/A	N/A	59.22	119.67	120.21	490	No	N/A	N/A	Missing half the plastron	J. E. Law			6/21/1916	1916	California	Orange	Lower Coyote Creek, near Alamitos	33.810366	-118.074744	Emys pallida
MVZ	7416	DR	N/A	56.51	56.76	48.57	50.12	24.48	46.07	48.56	36	No	N/A	N/A		J. E. Law			7/17/1920	1920	California	Mariposa	Dudley	37.75634	-120.11166	Emys marmorata
CAS	50168	SM	F	141.17	139.73	126.83	133.39	53.9	109.84	110.69	459	No	N/A	N/A		R. Duhem			16-Jun-21	1921	California	Santa Cruz	Santa Cruz Mtns	37.155	-121.9939	Emys pallida
CAS	186108	ZMD	M	142.68	143.46	123.65	129.3	52.36	101.18	109.31	418	Yes	9.2	4.62		J.A. Gauthier	Adult		11-Jul-92	1992	California	Contra Costa	San Pablo Reservoir	37.94333	-122.2606	Emys pallida
MVZ	8558	HF	F	167.6	169.04	146.62	154.28	57.06	123.4	136.36	550	Yes	13.09	7.01		Tracy I. Storer			6/15/1922	1922	California	Mendocino	Lake Leonard, 10 mi NW Ukiah	39.2677901	-123.3648004	Emys marmorata
MVZ	6715	HF	M	143.85	146.73	121.65	126.09	47.9	103.46	115.64	437	No	N/A	N/A		J. E. Law			6/21/1916	1916	California	Orange	Lower Coyote Creek, near Alamitos	33.810366	-118.074744	Emys pallida
LACM	105309	HF	M	145.42	151.47	128.77	136.21	55.31	105.81	115.67	407.94	No	N/A	N/A		TD Peckenpaugh		half up river from tidal line	1957-08	1957	California	Orange	San Gabriel River	34.11399	-117.96509	Emys pallida
MVZ	9965	TM	F	136	138.53	123.31	127.64	52.93	98.44	110.42	433	Y	8.65	6.47		Adrey E. Borell			5/20/1924	1924	California	Tehama	Dale's Ranch on Payne's Creek	40.3146	-122.0695	Emys marmorata
MVZ	9966	BS	N/A	93.3	97.01	86.92	90.13	35.14	73.59	80.89	134	Yes	6.3	3.03		Adrey E. Borell			5/23/1924	1924	California	Tehama	Dale's Ranch on Payne's Creek	40.3146	-122.0695	Emys marmorata
MVZ	9967	TM	M	152.19	154.36	128.73	135.21	54.59	110.11	118.95	530	Y	6.15	4.58		Adrey E. Borell			6/2/1924	1924	California	Tehama	Dale's Ranch on Payne's Creek	40.3146	-122.0695	Emys marmorata
MVZ	9988	TM	?	30.13	33.48	25.5	27.08	10.12	27.55	29.05	5	Y	3.41	2.04		Adrey E. Borell			6/5/1924	1924	California	Tehama	2 mi N Payne's Creek Post Office	40.36418	-121.91216	Emys marmorata
MVZ	10109	PAS/ZMD	M	81.9	83.9	73.5	76.2	30	NA	70.7	91	Yes	8.2	5.1	No widthmid because shell was broken at bridge. Also juvenile	Jean M. Linsdale			5/21/1926	1926	California	Trinity	S Fork of Hayfork Creek, Blossom Ranch	40.18778	-123.04528	Emys marmorata
MVZ	10110	TM	?	34.13	36.5	30.27	30.86	16.08	31.05	32.38	10	Y	1.19	1.14		Jean M. Linsdale			5/29/1926	1926	California	Tehama	Bloody Island	40.37479	-122.18016	Emys marmorata
CAS	138885	BS	F	145.7	149	126.1	133.5	151.5	109.9	116.2	444	No	N/A	N/A		P.G. Haneline and W. Savary			24-Jan-74	1974	Baja California Norte		Rancho San Juan de Dios, 30 mi E El Rosario	32.13333	-116.166667	Emys pallida
MVZ	14601	ZMD/PAS	M	124.7	126.2	108.5	114	40.2	93.1	101.9	286	Yes	8.5	4.8		H. C. Watson			4/19/1932	1932	California	Trinity	Mad River at Reilley's Ranch	40.4048454	-123.4644508	Emys marmorata
MVZ	14602	PAS/ZMD	F	134.1	138.3	124.9	131.2	49.6	93.7	105.5	386	Yes	9.9	5.2		H. C. Watson			4/19/1932	1932	California	Trinity	Mad River at Reilley's Ranch	40.4048454	-123.4644508	Emys marmorata
MVZ	14603	PAS/ZMD	F	141.3	143.3	126.3	133	47.5	103.4	102.6	420	Yes	8.7	6.5		H. C. Watson			4/19/1932	1932	California	Trinity	Mad River at Reilley's Ranch	40.4048454	-123.4644508	Emys marmorata
MVZ	14604	PAS/ZMD	F	138.8	139.7	123.3	129.7	54	96.8	108.8	436	Yes	11.9	7.3		H. C. Watson			4/19/1932	1932	California	Trinity	Mad River at Reilley's Ranch	40.4048454	-123.4644508	Emys marmorata
MVZ	14605	ZMD/PAS	M	138.5	141.6	118.3	125.7	43	99.1	105.9	340	Yes	7.9	5.6		H. C. Watson			4/21/1932	1932	California	Trinity	Mad River at Olson's Creek	40.4251158	-123.4786419	Emys marmorata
MVZ	14606	PAS/ZMD	M	143.1	144.9	118.4	127.2	46.5	94	110.2	410	Yes	11.6	7.2		H. C. Watson			4/22/1932	1932	California	Trinity	1 mi S Olson's Creek	40.4106692	-123.4786034	Emys marmorata
MVZ	14608	PAS/ZMD	M	83.5	85.4	71.5	75.3	30.8	68.2	75	95	Yes	8.4	4.1		H. C. Watson			4/22/1932	1932	California	Trinity	1 mi S Olson's Creek	40.4106692	-123.4786034	Emys marmorata
MVZ	14608	PAS/ZMD	F	117.8	120.8	108.3	115	43	90.1	96.3	249	Yes	9.7	5.1		H. C. Watson			4/22/1932	1932	California	Trinity	1 mi S Olson's Creek	40.4106692	-123.4786034	Emys marmorata
MVZ	16856	PAS/ZMD	M	98.4	101.2	94.5	99.2	31	79.1	85.1	128	Yes	7.4	4.3	Broken Plasteron	J. Braun			7/1/1932	1932	Oregon	Clackamas	Willamette Valley	N/A	N/A	Emys marmorata
MVZ	18937	PAS/ZMD	N/A	30.9	31.5	26.2	26.5	14.9	29	30.1	7	Yes	2.2	1.5	Juvenile	C. M. Miller			6/11/1935	1935	Oregon	Klamath	Spencer Creek, Klamath River, 9 mi below Keno	42.1494	-122.0267	Emys marmorata
MVZ	18938	PAS/ZMD	N/A	27.4	28	24.2	24.3	14.3	26.5	27.7	6	No	N/A	N/A	Juvenile	L. Garrison			6/11/1935	1935	Oregon	Klamath	Spencer Creek, Klamath River, 9 mi below Keno	42.1494	-122.0267	Emys marmorata
MVZ	19334	PAS/ZMD	N/A	28.7	29.4	24.5	25.3	13.9	27.2	27.2	5	Yes	1.5	1.5	Juvenile	Henry S. Fitch			5/4/1935	1935	California	Tulare	Middle Fork Kaweah River Sycamore Creek, Sequoia National Park	36.488474	-118.83449	Emys marmorata
CAS-SUR	9697	BS	F	145.98	146.89	129.3	134.78	56.73	108	113.42	452	No	N/A	N/A	TAG : CAS-SU*	Natural History Club, Gosline			10-May-41	1941	California	Monterey	Mission San Antonio	36.01528	-121.2489	Emys pallida
MVZ	10494	PAS/ZMD	F	146	148.4	126.3	132.8	53.8	102	103.2	430	Yes	16.6	5.5		Chester C. Lamb			12/11/1926	1926	Baja California		Valle de La Trinidad	31.366667	-115.733333	Emys pallida
MVZ	6713	BS	F	146.08	147.06	127.29	136.52	64.03	112.48	116.36	476	No	N/A	N/A	Missing TAG : Fielf # given	J. E. Law			6/21/1916	1916	California	Orange	Lower Coyote Creek, near Alamitos	33.810366	-118.074744	Emys pallida
MVZ	21778	ZMD	M	85.6	86.6	75.5	79.2	28.7	67.5	71.9	86	Yes	6.2	3.5		Jean M. Linsdale			9/20/1936	1936	California	Sonoma	5 mi NNW Cazadero	38.5822531	-123.1169613	Emys marmorata
MVZ	21910	PAS/ZMD	N/A	50.5	52.1	44.5	46.5	21.8	45.5	47.6	23	Yes	3.4	1.8	Juvenile	Jean M. Linsdale			8/7/1935	1935	California	Tulare	N Fork Kaweah River above Yucca Creek, Sequoia National Park	36.551147	-118.895255	Emys marmorata
MVZ	25935	PAS/ZMD	M	59.8	61	51.3	53.5	21.8	49.8	54.5	32	Yes	5.3	2.4		Jean M. Linsdale			4/1/1938	1938	California	Mendocino	14 mi N of Ukiah [on U.S. Hwy. 101]	39.300268	-123.2909909	Emys marmorata
MVZ	60215	TM	M	146.25	148.59	120.15	123.74	50.51	94.21	105.58	397	N	N/A	N/A		Wade Fox			7/12/1953	1953	California	Alameda	Arroyo Mocho, ca. 6 mi SE Livermore	37.6209807	-121.6998837	Emys pallida
MVZ	33763	BS	N/A	47.06	47.97	42.78	42.92	17.65	38.9	39.03	18	Yes	1.55	1.31		Thomas L. Rodgers, Carl B. Koford			7/16/1940	1940	California	Fresno	California Forestry and Range Experimental Station, Kings River Branch, Big Creek Unit, Trimmer Springs	36.9058	-119.2495	Emys marmorata
MVZ	34937	DR	M	138.66	136.47	120.84	126.18	46.9	99.24	110.89	330	Yes	11.97	7.05		Thomas L. Rodgers			5/28/1940	1940	California	Madera	0.375 mi NNE Charles Green Ranch Houses, 2 mi N Friant	37.01781	-119.70854	Emys marmorata
MVZ	34938	DR	M	147.88	150.14	127.52	136.25	53.04	108.34	117.2	489	Yes	7.26	2.9		Douglass H. Hubbard, R. H. Boyer			5/31/1940	1940	California	Fresno	2.5 mi N Friant	37.004511	-119.670285	Emys marmorata
MVZ	36269	PAS/ZMD	M	118.3	122.8	104.6	111.2	41.6	92.2	104.2	291	Yes	12	5		Douglass H. Hubbard			3/23/1941	1941	California	Napa	Los Posadas Camp, 2 mi SE Angwin	38.5618333	-122.4146917	Emys marmorata
MVZ	38414	BS	F	143.01	147.16	126.1	132.63	59.26	118.87	120.57	416	Yes	6.4	3.41		Lowell Adams			5/15/1942	1942	California	Kern	1 mi E Isabella	35.616046	-118.4491945	Emys marmorata
MVZ	39147	PAS/ZMD	F	92.9	95.4	87.8	93.9	37.2	77	84.5	163	Yes	9.3	5		Thomas P. Maslin			6/16/1943	1943	California	Trinity	2 mi E Hayfork	40.55443	-123.14392	Emys marmorata
MVZ	39148	ZMD/PAS	N/A	46.1	46.1	39.2	39.6	20.1	40.3	42.7	19	Yes	2.8	1.7		Donald F. Hoffmeister			6/21/1943	1943	California	Trinity	2 mi E Hayfork	40.55443	-123.14392	Emys marmorata
MVZ	39149	PAS/ZMD	F	130.3	132.5	125.5	131	55.1	101	NA	434	Yes	9.3	4.1	No widthmax due to shell being cut	Alden H. Miller			6/21/1943	1943	California	Trinity	2 mi E Hayfork	40.55443	-123.14392	Emys marmorata
MVZ	40576	PAS/ZMD	M	133.9	136.4	122.2	128.7	48.6	105	114.9	387	Yes	9.9	3.5	Missing back of carapice	Frank A. Pitelka			5/24/1944	1944	California	Marin	Millerton Gulch, 2.25 mi NE Inverness	38.1192781	-122.8213215	Emys marmorata
MVZ	44631	PAS/ZMD	M	145.4	147.2	122.4	128.6	51.1	101.1	113.3	459	Yes	6.3	3.7		Frank A. Pitelka			4/11/1947	1947	California	Sacramento	1.6 mi SW Natoma	38.637351	-121.19781	Emys marmorata
MVZ	6711	PAS/ZMD	F	147.6	150.7	NA	NA	54.4	107	116.3	469	No	N/A	N/A	Broken Plasteron could not mesure	J. E. Law			6/21/1916	1916	California	Orange	Lower Coyote Creek, near Alamitos	33.810366	-118.074744	Emys pallida
MVZ	45601	TM	F	128.39	129.8	117.41	124.5	52.44	98.57	108.41	399	Y	7.07	4.5		Donald V. Hemphill			5/21/1948	1948	California	Mendocino	Outlet Creek, 8.7 mi N Willits	39.5274038	-123.4006151	Emys marmorata
MVZ	55511	DR	M	100.85	102.81	90.75	92.82	34.54	74.03	80.03	149	Yes	5.19	1.77		J. Parker, R. Parker			4/1/1951	1951	California	Madera	Coarsegold	37.261865	-119.699267	Emys marmorata
MVZ	55532	DR	F	87.33	89.31	74.15	77.92	31.07	69.9	70.48	99	Yes	5.27	3.53		Alden H. Miller			1/15/1952	1952	California	Madera	Experimental Range	37.090636	-119.721443	Emys marmorata
MVZ	83631	TM	M	147.6	148.79	121.31	125.73	51.97	96.69	108.86	416	N	N/A	N/A		Robert C. Stebbins			7/18/1968	1968	California	San Benito	3 mi SE San Benito on San Benito River	36.461477	-121.0651675	Emys pallida
CAS	188530	ZMD	M	149.51	149.51	124.79	129.05	46.85	104.6	110.5	474	No	N/A	N/A		J. Boundy	Adult		13-Feb-87	1987	California	Santa Clara	4.0 mi S of Gilroy Hot Springs, Coyote Creek	37.07242	-121.4868	Emys pallida
MVZ	64486	HF	N/A	32.44	32.2	26.7	25.92	13.17	N/A	N/A	6	Yes	2.24	2.21	Shell broken	Henry E. Childs Jr.			3/1/1936	1936	California	Marin	Phoenix Lake	37.9550124	-122.5759864	Emys marmorata
CAS	188532	DR	F	149.68	151.38	133.27	138.96	53.93	112.95	119	619	Yes	5.68	2.85		J. Boundy and A.W. Ford	Adult		4-May-86	1986	California	Monterey	4 air mi E of King City, San Lorenzo Creek	36.2486	-121.0792	Emys pallida
MVZ	207758	TM	F	152.86	155.1	134.04	139.2	56.57	108.14	122.19	525	N	N/A	N/A		Thomas A. Wake			2/7/1981	1981	California	San Luis Obispo	Pico Creek	35.622835	-121.139309	Emys pallida
MVZ	77998	TM	M	110.29	110.29	97.11	98.89	37.98	79.88	87.22	197	Y	5.86	2.95		Ernest L. Karlstrom, B. Evans			9/15/1963	1963	California	Colusa	Cache Creek, 10 mi N Rumsey	38.9174908	-122.3474562	Emys marmorata
MVZ	78784	HF	M	165.5	171	146	152.23	59.5	133.62	140.85	826	Yes	10	5.03		C. Dodge			7/9/1947	1947	California	Solano	Suisun Marshes	38.1853086	-122.0540669	Emys marmorata
MVZ	78785	PAS/ZMD	M	132.9	133.9	111.1	117.2	45.8	97.3	106	305	Yes	9.3	5.1		M. E. Harbeck			5/3/1953	1953	California	Shasta	1 mi NE Ingot	40.7376217	-122.0715858	Emys marmorata
MVZ	78786	ZMD/PAS	M	149.9	151.9	135.6	139.4	51.2	112	121.3	543	Yes	13.9	1.6		J. Matthews			6/1/1955	1955	California	Tuolumne	Hetch-Hetchy Dam, Yosemite National Park	37.947488	-119.787659	Emys marmorata
CAS-SUR	1236	ZMD	F	152.97	152.97	135.8	143.92	61.08	112.19	125.58	575	No	N/A	N/A		J.O. Snyder			28 Mar 1893	1893	California	Santa Clara	vic of Palo Alto	37.44194	-122.1419	Emys pallida
CAS-SUR	3170	DR	M	153	156.47	134.8	142.1	55.36	108.7	115.76	547	No	N/A	N/A	TAG:CAS-SU	D. Coolidge			25 Sep 1897	1897	California	Santa Clara	vic of Palo Alto	37.44194	-122.1419	Emys pallida
MVZ	98670	ZMD/PAS	F	107.5	110.4	100.4	103.7	39.6	82.5	89.5	156	Yes	8.7	2.4	Had been opened with possible organ removal so weight may be inaccurate	Richard R. Montanucci			8/7/1968	1968	California	Trinity	vicinity of China Gulch Trail, Hay Fork Creek	40.5494448	-123.20742	Emys marmorata
MVZ	98671	ZMD/PAS	F	113.2	117.7	103.2	108	43.8	89.9	98.4	209	Yes	4.8	4.5	Had been opened with possible organ removal so weight may be inaccurate	R. N. Lea			8/7/1968	1968	California	Trinity	vicinity of China Gulch Trail, Hay Fork Creek	40.5494448	-123.20742	Emys marmorata
MVZ	98672	ZMD/PAS	M	112	114.1	99.3	103.9	46.6	86.1	94.2	188	Yes	7	2.5	Had been opened with possible organ removal so weight may be inaccurate	R. Bruce Bury			8/7/1968	1968	California	Trinity	vicinity of China Gulch Trail, Hay Fork Creek	40.5494448	-123.20742	Emys marmorata
MVZ	98673	ZMD/PAS	M	105.9	109.1	95.6	99.3	43.3	88.8	93.8	178	Yes	4.8	2.1	Had been opened with possible organ removal so weight may be inaccurate	D. J. Morafka			8/7/1968	1968	California	Trinity	vicinity of China Gulch Trail, Hay Fork Creek	40.5494448	-123.20742	Emys marmorata
MVZ	98674	PAS/ZMD	F	99.1	101.7	89.8	96	38.4	81.1	86.2	140	Yes	5.6	5	Had been opened with possible organ removal so weight may be inaccurate	R. Bruce Bury			8/7/1968	1968	California	Trinity	vicinity of China Gulch Trail, Hay Fork Creek	40.5494448	-123.20742	Emys marmorata
MVZ	98675	PAS/ZMD	M	95.5	97.7	81.2	85.9	34.8	75.9	78.9	109	Yes	8.5	4.8	Had been opened with possible organ removal so weight may be inaccurate	R. Bruce Bury			8/7/1968	1968	California	Trinity	vicinity of China Gulch Trail, Hay Fork Creek	40.5494448	-123.20742	Emys marmorata
MVZ	98676	PAS/ZMD	M	94.6	96.4	84.8	90.2	32.4	75.5	80.9	114	Yes	9.8	5.3	Had been opened with possible organ removal so weight may be inaccurate	R. Bruce Bury			8/7/1968	1968	California	Trinity	vicinity of China Gulch Trail, Hay Fork Creek	40.5494448	-123.20742	Emys marmorata
MVZ	98677	ZMD/PAS	?	70.9	71.8	60.2	63.1	26.4	58.1	61.4	46	Yes	4.4	2.6	Had been opened with possible organ removal so weight may be inaccurate	R. Bruce Bury			8/7/1968	1968	California	Trinity	vicinity of China Gulch Trail, Hay Fork Creek	40.5494448	-123.20742	Emys marmorata
MVZ	98678	PAS/ZMD	F	89.3	92.9	82.3	86.6	34.6	72.9	76.5	99	Yes	5	2.6	Had been opened with possible organ removal so weight may be inaccurate	R. Bruce Bury			8/7/1968	1968	California	Trinity	vicinity of China Gulch Trail, Hay Fork Creek	40.5494448	-123.20742	Emys marmorata
MVZ	98679	ZMD/PAS	F	114.1	117.5	104.1	108.9	42.1	91.3	94.8	214	Yes	8.3	4.8	Had been opened with possible organ removal so weight may be inaccurate	R. Bruce Bury			8/7/1968	1968	California	Trinity	vicinity of China Gulch Trail, Hay Fork Creek	40.5494448	-123.20742	Emys marmorata
MVZ	98680	ZMD/PAS	F	103.9	105.9	95.9	98.5	38.3	81.3	88	150	Yes	6.5	2.9	Had been opened with possible organ removal so weight may be inaccurate	R. Bruce Bury			8/7/1968	1968	California	Trinity	vicinity of China Gulch Trail, Hay Fork Creek	40.5494448	-123.20742	Emys marmorata
MVZ	98681	PAS/ZMD	F	115.7	120	108.6	113.2	45.6	89.2	96.8	229	Yes	13.1	6.5	Had been opened with possible organ removal so weight may be inaccurate	R. Bruce Bury			8/7/1968	1968	California	Trinity	vicinity of China Gulch Trail, Hay Fork Creek	40.5494448	-123.20742	Emys marmorata
MVZ	98682	PAS/ZMD	M	92	94	82.4	86.5	33.7	73.3	79.8	99	Yes	7.7	4.7	Had been opened with possible organ removal so weight may be inaccurate	R. Bruce Bury			8/7/1968	1968	California	Trinity	vicinity of China Gulch Trail, Hay Fork Creek	40.5494448	-123.20742	Emys marmorata
MVZ	98683	PAS/ZMD	M	138.8	142.1	120.3	127.1	44.87	100.2	102.3	327	Yes	11.2	6.5	Had been opened with possible organ removal so weight may be inaccurate	R. Bruce Bury			8/7/1968	1968	California	Trinity	vicinity of China Gulch Trail, Hay Fork Creek	40.5494448	-123.20742	Emys marmorata
MVZ	98684	ZMD/PAS	F	110.5	112	99.4	102.8	40.2	87.4	92.8	165	Yes	7.4	5.2	Had been opened with possible organ removal so weight may be inaccurate	R. Bruce Bury			8/7/1968	1968	California	Trinity	vicinity of China Gulch Trail, Hay Fork Creek	40.5494448	-123.20742	Emys marmorata
MVZ	98685	PAS/ZMD	F	112.8	115.5	104.1	107.9	44.7	86	94.9	192	Yes	8.5	4.9	Had been opened with possible organ removal so weight may be inaccurate	R. Bruce Bury			8/7/1968	1968	California	Trinity	vicinity of China Gulch Trail, Hay Fork Creek	40.5494448	-123.20742	Emys marmorata
MVZ	98687	PAS/ZMD	F	71.5	73.7	68.8	70.7	28.5	58.7	62.2	62	No	N/A	N/A	Had been opened with possible organ removal so weight may be inaccurate	R. Bruce Bury			8/7/1968	1968	California	Trinity	vicinity of China Gulch Trail, Hay Fork Creek	40.5494448	-123.20742	Emys marmorata
MVZ	98688	PAS/ZMD	F	116.7	121.4	107	111.8	44.3	83.8	95.3	215	Yes	10.9	5.8	Had been opened with possible organ removal so weight may be inaccurate	R. Bruce Bury			8/7/1968	1968	California	Trinity	vicinity of China Gulch Trail, Hay Fork Creek	40.5494448	-123.20742	Emys marmorata
MVZ	98690	ZMD/PAS	F	87.6	90.7	84.6	87.4	35.2	71.5	76.1	103	Yes	4.9	2.1	Had been opened with possible organ removal so weight may be inaccurate	R. Bruce Bury			8/7/1968	1968	California	Trinity	vicinity of China Gulch Trail, Hay Fork Creek	40.5494448	-123.20742	Emys marmorata
MVZ	98691	ZMD/PAS	M	155.1	158.3	136.1	141.9	47.2	104.1	117.8	426	Yes	11.4	5.5	Had been opened with possible organ removal so weight may be inaccurate	R. Bruce Bury			8/7/1968	1968	California	Trinity	vicinity of China Gulch Trail, Hay Fork Creek	40.5494448	-123.20742	Emys marmorata
MVZ	98692	PAS/ZMD	M	136	145.4	127.8	136.4	48.7	102.4	111.8	381	Yes	8.1	3.9	Had been opened with possible organ removal so weight may be inaccurate	R. Bruce Bury			8/7/1968	1968	California	Trinity	Hayfork Creek, Pool No. 18	40.5494448	-123.20742	Emys marmorata
MVZ	98693	ZMD/PAS	M	149.8	152.2	130.2	136.2	51.3	103	115.1	447	Yes	7.9	3.7	Had been opened with possible organ removal so weight may be inaccurate	R. Bruce Bury			8/5/1968	1968	California	Trinity	Hayfork Creek, Pool #12	40.5494448	-123.20742	Emys marmorata
MVZ	98694	PAS/ZMD	F	122.8	126	113.6	119.7	45.8	95.4	102.5	252	Yes	9.5	5.8	Had been opened with possible organ removal so weight may be inaccurate	R. Bruce Bury			8/7/1968	1968	California	Trinity	vicinity of China Gulch Trail, Hay Fork Creek	40.5494448	-123.20742	Emys marmorata
MVZ	98695	PAS/ZMD	F	143.3	146.9	127.8	134	54.1	107.6	116.3	420	Yes	12.5	5.8		R. Bruce Bury			8/7/1968	1968	California	Trinity	vicinity of China Gulch Trail, Hay Fork Creek	40.5494448	-123.20742	Emys marmorata
MVZ	98696	PAS/ZMD	M	143.9	145.1	131.1	138.7	45.7	106.5	113.5	330	Yes	13.9	8.6	Had been opened with possible organ removal so weight may be inaccurate	R. Bruce Bury			8/7/1968	1968	California	Trinity	vicinity of China Gulch Trail, Hay Fork Creek	40.5494448	-123.20742	Emys marmorata
MVZ	98697	ZMD/PAS	F	148.6	150.1	130.7	136.8	52.7	108.8	119.1	439	Yes	8.5	3.6	Had been opened with possible organ removal so weight may be inaccurate	R. Bruce Bury			8/7/1968	1968	California	Trinity	vicinity of China Gulch Trail, Hay Fork Creek	40.5494448	-123.20742	Emys marmorata
MVZ	98700	PAS/ZMD	F	141.1	142.7	124.2	129.6	54	101	109.3	387	Yes	8.8	6.1	Had been opened with possible organ removal so weight may be inaccurate	R. Bruce Bury			8/7/1968	1968	California	Trinity	vicinity of China Gulch Trail, Hay Fork Creek	40.5494448	-123.20742	Emys marmorata
MVZ	98701	PAS/ZMD	F	147.1	151.3	132.3	137.2	52.3	103.1	114.6	421	Yes	9.8	6.5	Had been opened with possible organ removal so weight may be inaccurate	R. Bruce Bury			8/7/1968	1968	California	Trinity	vicinity of China Gulch Trail, Hay Fork Creek	40.5494448	-123.20742	Emys marmorata
MVZ	98702	PAS/ZMD	F	147	151.5	127.5	135.6	60.3	113.4	121.7	449	Yes	11	5.9	Had been opened with possible organ removal so weight may be inaccurate	R. Bruce Bury			8/7/1968	1968	California	Trinity	China Gulch Trail, Hayfork Creek	40.5494448	-123.20742	Emys marmorata
MVZ	98703	ZMD/PAS	M	137.3	138.5	119.9	124.9	46.7	96.9	108.2	379	Yes	5.6	4.6	Had been opened with possible organ removal so weight may be inaccurate	R. Bruce Bury			8/5/1968	1968	California	Trinity	Hayfork Creek, Pool #15	40.5494448	-123.20742	Emys marmorata
MVZ	98704	PAS/ZMD	F	154.1	155.5	132.9	139.7	57.5	110.8	122.7	497	Broken	N/A	N/A	Had been opened with possible organ removal so weight may be inaccurate	R. Bruce Bury			8/7/1968	1968	California	Trinity	China Gulch Trail, Hayfork Creek	40.5494448	-123.20742	Emys marmorata
MVZ	98705	PAS/ZMD	M	112.1	114.5	99.1	103.4	41.2	86.7	93.6	180	Yes	9.7	7.7	Had been opened with possible organ removal so weight may be inaccurate	R. Bruce Bury			9/3/1968	1968	California	Trinity	3.5 mi S junction of California Hwy. 3 and U.S. Forest Service Rd. 2-N-01, Hayfork Creek	40.5494448	-123.20742	Emys marmorata
MVZ	98706	PAS/ZMD	M	156.6	158.6	137.7	144.2	55.3	108	122	456	Yes	12.4	8.2	Had been opened with possible organ removal so weight may be inaccurate	R. Bruce Bury			9/3/1968	1968	California	Trinity	4 mi S junction of California Hwy. 3 and U.S. Forest Service Rd. 2-N-01, Hayfork Creek	40.5494448	-123.20742	Emys marmorata
MVZ	98708	PAS/ZMD	M	138.2	146.6	120.2	130.8	46.5	101.2	113.7	395	Yes	11.7	6.2	Both carapice and plasteron are damaged possibly due to shell rot. Also lost an arm. Poor fellow. Had been opened with possible organ removal so weight may be inaccurate.	R. Bruce Bury			9/4/1968	1968	California	Trinity	4 mi S junction of California Hwy. 3 and U.S. Forest Service Rd. 2-N-01, Hayfork Creek	40.5494448	-123.20742	Emys marmorata
MVZ	98709	PAS/ZMD	F	112.5	115.1	103.1	108.2	43.7	87.9	94.9	220	Yes	5.4	2	Had been opened with possible organ removal so weight may be inaccurate	R. Bruce Bury			9/4/1968	1968	California	Trinity	4 mi S junction of California Hwy. 3 and U.S. Forest Service Rd. 2-N-01, Hayfork Creek	40.5494448	-123.20742	Emys marmorata
MVZ	98710	ZMD/PAS	M	147	148.3	122.2	129	47.5	97.4	108.3	381	Yes	11.5	2.9	Had been opened with possible organ removal so weight may be inaccurate	R. Bruce Bury			9/4/1968	1968	California	Trinity	4 mi S junction of California Hwy. 3 and U.S. Forest Service Rd. 2-N-01, Hayfork Creek	40.5494448	-123.20742	Emys marmorata
MVZ	98711	ZMD/PAS	M	137.6	138.4	123.8	129.4	51.4	100.1	109.6	407	Yes	10.6	5.2	Had been opened with possible organ removal so weight may be inaccurate	R. Bruce Bury			9/4/1968	1968	California	Trinity	4 mi S junction of California Hwy. 3 and U.S. Forest Service Rd. 2-N-01, Hayfork Creek	40.5494448	-123.20742	Emys marmorata
MVZ	98712	PAS/ZMD	M	155.8	156.7	135.8	143.7	45.7	100.2	117.5	413	Yes	15.7	6.6	Had been opened with possible organ removal so weight may be inaccurate	R. Bruce Bury			9/4/1968	1968	California	Trinity	4 mi S junction of California Hwy. 3 and U.S. Forest Service Rd. 2-N-01, Hayfork Creek	40.5494448	-123.20742	Emys marmorata
MVZ	98713	PAS/ZMD	M	144.1	147	131	136.8	54.2	103.2	103.5	349	Yes	11.3	7.5	Had been opened with possible organ removal so weight may be inaccurate	R. Bruce Bury			9/4/1968	1968	California	Trinity	4 mi S junction of California Hwy. 3 and U.S. Forest Service Rd. 2-N-01, Hayfork Creek	40.5494448	-123.20742	Emys marmorata
MVZ	98714	PAS/ZMD	M	149.3	152.8	126.5	133.5	45.9	99.8	115.1	392	Yes	10.2	5.1	Had been opened with possible organ removal so weight may be inaccurate	R. Bruce Bury			9/4/1968	1968	California	Trinity	4 mi S junction of California Hwy. 3 and U.S. Forest Service Rd. 2-N-01, Hayfork Creek	40.5494448	-123.20742	Emys marmorata
MVZ	98715	TM	M	155.3	157.62	128.34	132.82	49.87	104.97	116.46	397	Y	7.19	5.92		R. Bruce Bury			9/4/1968	1968	California	Trinity	4 mi S junction of California Hwy. 3 and U.S. Forest Service Rd. 2-N-01, Hayfork Creek	40.5494448	-123.20742	Emys marmorata
MVZ	98716	GN	M	146.36	149.81	129.25	134.75	47.05	101.37	110.52	343	Y	5.84	4.2	guts emptied, head mangled	R. Bruce Bury			9/4/1968	1968	California	Trinity	4 mi S junction of California Hwy. 3 and U.S. Forest Service Rd. 2-N-01, Hayfork Creek	40.5494448	-123.20742	Emys marmorata
MVZ	98717	GN	?	81.9	82.24	71.89	74.68	37.06	65.75	71.34	84	Y	4.09	3.04		R. Bruce Bury			9/4/1968	1968	California	Trinity	4 mi S junction of California Hwy. 3 and U.S. Forest Service Rd. 2-N-01, Hayfork Creek	40.5494448	-123.20742	Emys marmorata
MVZ	98718	GN	?	78.11	79.32	70.46	73.11	29.25	63.75	68.39	68	Y	5.73	2.82		R. Bruce Bury			9/4/1968	1968	California	Trinity	4 mi S junction of California Hwy. 3 and U.S. Forest Service Rd. 2-N-01, Hayfork Creek	40.5494448	-123.20742	Emys marmorata
MVZ	98719	GN	?	69.28	70.71	61.36	62.67	26	55.42	59.29	46	Y	3.51	2.47		R. Bruce Bury			9/3/1968	1968	California	Trinity	3.5 mi S junction of California Hwy. 3 and U.S. Forest Service Rd. 2-N-01, Hayfork Creek	40.5494448	-123.20742	Emys marmorata
MVZ	98720	GN	M	153.99	156.78	130.75	137.62	48.09	100.76	116.06	444	Y	6.85	3.86		R. Bruce Bury			8/6/1969	1969	California	Trinity	4 mi S junction of California Hwy. 3 and U.S. Forest Service Rd. 2-N-01, Hayfork Creek	40.5494448	-123.20742	Emys marmorata
MVZ	98721	TM	F	139.39	140.91	128.88	133.85	55.73	96.93	106.01	354	Y	3.97	2.99		R. Bruce Bury			8/6/1969	1969	California	Trinity	4 mi S junction of California Hwy. 3 and U.S. Forest Service Rd. 2-N-01, Hayfork Creek	40.5494448	-123.20742	Emys marmorata
MVZ	98722	TM	F	134.25	137.87	121.33	128	49.32	94.58	103.8	271	Y	5.18	4.73		R. Bruce Bury			8/6/1969	1969	California	Trinity	4 mi S junction of California Hwy. 3 and U.S. Forest Service Rd. 2-N-01, Hayfork Creek	40.5494448	-123.20742	Emys marmorata
MVZ	98723	SM	M	144.15	145.48	127.57	133.58	55.04	105.57	111.94	415	Yes	10.51	7.2		R. Bruce Bury			8/6/1969	1969	California	Trinity	4 mi S junction of California Hwy. 3 and U.S. Forest Service Rd. 2-N-01, Hayfork Creek	40.5494448	-123.20742	Emys marmorata
MVZ	98724	GN	F	114.41	115.65	104.03	107.38	42.2	85.92	91.8	195	Y	5.45	2.22		R. Bruce Bury			8/6/1969	1969	California	Trinity	4 mi S junction of California Hwy. 3 and U.S. Forest Service Rd. 2-N-01, Hayfork Creek	40.5494448	-123.20742	Emys marmorata
MVZ	98725	HF	F	92.33	93.59	84.1	87.87	35.65	72.85	81.4	113	Yes	4.2	2.38		R. Bruce Bury			8/6/1969	1969	California	Trinity	4 mi S junction of California Hwy. 3 and U.S. Forest Service Rd. 2-N-01, Hayfork Creek	40.5494448	-123.20742	Emys marmorata
MVZ	98726	GN	?	95.38	96.35	90.36	94.75	35.6	75.26	80.91	111	Y	5.69	4.26		R. Bruce Bury			8/6/1969	1969	California	Trinity	4 mi S junction of California Hwy. 3 and U.S. Forest Service Rd. 2-N-01, Hayfork Creek	40.5494448	-123.20742	Emys marmorata
MVZ	98727	SM	M	163.43	166.47	143.05	149.55	51.5	111.13	126.33	508	Yes	16.21	10.14		R. Bruce Bury			8/6/1969	1969	California	Trinity	4 mi S junction of California Hwy. 3 and U.S. Forest Service Rd. 2-N-01, Hayfork Creek	40.5494448	-123.20742	Emys marmorata
MVZ	98728	TM	F	133.23	133.23	118.43	122.11	44.26	93.06	100.56	259	Y	2.86	3.32		R. Bruce Bury			8/6/1969	1969	California	Trinity	4 mi S junction of California Hwy. 3 and U.S. Forest Service Rd. 2-N-01, Hayfork Creek	40.5494448	-123.20742	Emys marmorata
MVZ	98729	TM	M	163.28	166.96	134.92	143.7	58.2	107.64	123.39	533	Y	6.64	5.86		R. Bruce Bury			8/6/1969	1969	California	Trinity	4 mi S junction of California Hwy. 3 and U.S. Forest Service Rd. 2-N-01, Hayfork Creek	40.5494448	-123.20742	Emys marmorata
MVZ	98730	GN	F	118.29	119.31	104.34	108.87	46.26	81.89	94.23	217	Y	4.77	3.87	missing guts	R. Bruce Bury			8/6/1969	1969	California	Trinity	4 mi S junction of California Hwy. 3 and U.S. Forest Service Rd. 2-N-01, Hayfork Creek	40.5494448	-123.20742	Emys marmorata
MVZ	98731	TM	M	160.12	160.96	137.04	143.06	52.71	107.29	121.99	513	Y	6.29	3.95		R. Bruce Bury			8/6/1969	1969	California	Trinity	4 mi S junction of California Hwy. 3 and U.S. Forest Service Rd. 2-N-01, Hayfork Creek	40.5494448	-123.20742	Emys marmorata
MVZ	98732	GN	M	154.07	158.04	133.61	139.63	53.54	108.94	121.75	458	Y	7.09	2.56		R. Bruce Bury			8/6/1969	1969	California	Trinity	4 mi S junction of California Hwy. 3 and U.S. Forest Service Rd. 2-N-01, Hayfork Creek	40.5494448	-123.20742	Emys marmorata
MVZ	98733	GN	M	171.9	74.06	148.33	154.08	53.63	116.95	126.22	605	Y	12.04	7.56		R. Bruce Bury			8/6/1969	1969	California	Trinity	4 mi S junction of California Hwy. 3 and U.S. Forest Service Rd. 2-N-01, Hayfork Creek	40.5494448	-123.20742	Emys marmorata
MVZ	98734	TM	M	149.49	152.94	133.41	136.8	53.39	101.53	114.75	433	Y	8.31	2.48		R. Bruce Bury			8/6/1969	1969	California	Trinity	4 mi S junction of California Hwy. 3 and U.S. Forest Service Rd. 2-N-01, Hayfork Creek	40.5494448	-123.20742	Emys marmorata
MVZ	98735	GN	F	155.59	156.59	137.31	144.28	55.62	109.58	119.77	442	Y	14.99	5.72		R. Bruce Bury			8/6/1969	1969	California	Trinity	4 mi S junction of California Hwy. 3 and U.S. Forest Service Rd. 2-N-01, Hayfork Creek	40.5494448	-123.20742	Emys marmorata
MVZ	98736	GN	F	148.97	149.58	138.56	144.74	62.87	102.15	115.21	477	Y	5.96	5.05		R. Bruce Bury			8/6/1969	1969	California	Trinity	4 mi S junction of California Hwy. 3 and U.S. Forest Service Rd. 2-N-01, Hayfork Creek	40.5494448	-123.20742	Emys marmorata
MVZ	98737	GN	F	142.24	144.3	131.92	137.92	56.13	101.53	114.62	400	Y	6.93	3.38		R. Bruce Bury			8/6/1969	1969	California	Trinity	4 mi S junction of California Hwy. 3 and U.S. Forest Service Rd. 2-N-01, Hayfork Creek	40.5494448	-123.20742	Emys marmorata
MVZ	98738	SM	M	141.35	143.93	121.13	126.85	46.25	99.14	109.65	342	Yes	8.52	4.47		R. Bruce Bury			9/16/1968	1968	California	Trinity	Peanut, Salt Creek	40.469187	-123.1693496	Emys marmorata
MVZ	98739	SM	M	124.2	127.71	107.5	112.28	43.68	94.33	104.03	305	Yes	7.62	3.46		R. Bruce Bury			9/16/1968	1968	California	Trinity	Peanut, Salt Creek	40.469187	-123.1693496	Emys marmorata
MVZ	98740	GN	M	152.48	153.41	133.75	141.35	45.94	107.56	118.96	439	N	N/A	N/A		R. Bruce Bury			9/16/1968	1968	California	Trinity	Peanut, Salt Creek	40.469187	-123.1693496	Emys marmorata
MVZ	98741	TM	?	107.7	112.02	98.25	103.32	43.38	80.98	89.36	182	Y	5.57	4.18		R. Bruce Bury			9/16/1968	1968	California	Trinity	Peanut, Salt Creek	40.469187	-123.1693496	Emys marmorata
MVZ	98742	GN	M	153.99	155.26	128.32	136.21	50.36	109.99	120.3	489	Y	7.94	5	missing part of carapace near righ foot	R. Bruce Bury			9/16/1968	1968	California	Trinity	Peanut, Salt Creek	40.469187	-123.1693496	Emys marmorata
MVZ	98743	TM	M	112.47	114.77	99.44	103.29	42.46	79.78	89.04	176	Y	4.12	3.63		R. Bruce Bury			9/16/1968	1968	California	Trinity	Peanut, Salt Creek	40.469187	-123.1693496	Emys marmorata
MVZ	98744	HF	M	147.47	148.78	131.32	137.06	56.95	109.95	122.2	309	Yes	6.83	3.56		R. Bruce Bury			8/12/1969	1969	California	Trinity	4 mi S junction of California Hwy. 3 and U.S. Forest Service Rd. 2-N-01, Hayfork Creek	40.5494448	-123.20742	Emys marmorata
MVZ	98745	GN	M	159.07	159.84	138.4	146.38	52.43	111.52	124.27	502	Y	11.62	3.86		R. Bruce Bury			8/12/1969	1969	California	Trinity	4 mi S junction of California Hwy. 3 and U.S. Forest Service Rd. 2-N-01, Hayfork Creek	40.5494448	-123.20742	Emys marmorata
MVZ	98746	SM	F	162.28	164.15	145.13	151.23	59.33	116.24	122.79	636	Yes	10.33	4.17		R. Bruce Bury			8/12/1969	1969	California	Trinity	4 mi S junction of California Hwy. 3 and U.S. Forest Service Rd. 2-N-01, Hayfork Creek	40.5494448	-123.20742	Emys marmorata
MVZ	98747	GN	M	142.19	144.38	124.82	128.65	50.36	97.49	109.18	320	Y	4.6	2.82		R. Bruce Bury			8/12/1969	1969	California	Trinity	4 mi S junction of California Hwy. 3 and U.S. Forest Service Rd. 2-N-01, Hayfork Creek	40.5494448	-123.20742	Emys marmorata
MVZ	98748	HF	F	115.39	118.54	106.58	110.74	44.47	83.9	90.5	199	Yes	6.92	4.39		R. Bruce Bury			8/12/1969	1969	California	Trinity	4 mi S junction of California Hwy. 3 and U.S. Forest Service Rd. 2-N-01, Hayfork Creek	40.5494448	-123.20742	Emys marmorata
MVZ	98749	TM	M	161.05	169.3	141.31	145.88	51.37	110.16	119.25	492	Y	5.08	4.82	Huge dent in plasttron	R. Bruce Bury			8/12/1969	1969	California	Trinity	4 mi S junction of California Hwy. 3 and U.S. Forest Service Rd. 2-N-01, Hayfork Creek	40.5494448	-123.20742	Emys marmorata
MVZ	98750	GN	M	151.61	154.43	129.03	132.77	51.15	110.82	120.65	447	Y	8.83	3.28		R. Bruce Bury			8/12/1969	1969	California	Trinity	4 mi S junction of California Hwy. 3 and U.S. Forest Service Rd. 2-N-01, Hayfork Creek	40.5494448	-123.20742	Emys marmorata
MVZ	98751	GN	F	149.86	150.96	130.69	136.71	57.11	105.94	116.44	488	Y	6.89	4.12		R. Bruce Bury			8/12/1969	1969	California	Trinity	4 mi S junction of California Hwy. 3 and U.S. Forest Service Rd. 2-N-01, Hayfork Creek	40.5494448	-123.20742	Emys marmorata
MVZ	98752	SM	M	147.21	149.55	127.59	132.57	47.98	99.86	114.91	423	Yes	9.96	5.52		R. Bruce Bury			8/12/1969	1969	California	Trinity	4 mi S junction of California Hwy. 3 and U.S. Forest Service Rd. 2-N-01, Hayfork Creek	40.5494448	-123.20742	Emys marmorata
MVZ	98753	TM	F	160.39	162.94	145.45	151.57	60.83	110.88	124.87	525	Y	8.92	6.64		R. Bruce Bury			8/12/1969	1969	California	Trinity	4 mi S junction of California Hwy. 3 and U.S. Forest Service Rd. 2-N-01, Hayfork Creek	40.5494448	-123.20742	Emys marmorata
MVZ	98754	BS	M	116.71	120.97	106.22	108.04	41.42	85.8	92.5	184	Yes	5.93	4.1		R. Bruce Bury			8/12/1969	1969	California	Trinity	Hayfork Creek	40.5494448	-123.20742	Emys marmorata
MVZ	98755	HF	M	132.32	137.21	121.96	126.11	44.07	97.03	107.76	317	Yes	4.01	2.62		R. Bruce Bury			8/13/1969	1969	California	Trinity	Peanut, Salt Creek	40.469187	-123.1693496	Emys marmorata
MVZ	98756	SM	F	152.41	151.64	131.78	138.72	58.76	108.25	120.66	534	Yes	9.54	4.95		R. Bruce Bury			8/13/1969	1969	California	Trinity	Peanut, Salt Creek	40.469187	-123.1693496	Emys marmorata
MVZ	98757	HF	F	122.46	124.76	108.69	112.22	44.82	91.21	99.47	242	Yes	6.03	2.41		R. Bruce Bury			8/13/1969	1969	California	Trinity	Peanut, Salt Creek	40.469187	-123.1693496	Emys marmorata
MVZ	98758	SM	M	147.42	150.33	120.99	126.93	47.85	102.61	114.91	419	Yes	11.3	7.24		R. Bruce Bury			8/13/1969	1969	California	Trinity	Peanut, Salt Creek	40.469187	-123.1693496	Emys marmorata
MVZ	98759	SM	F	137.22	142.24	131.72	138.48	54.54	101.83	108.83	385	Yes	9.55	4.21		R. Bruce Bury			8/13/1969	1969	California	Trinity	Peanut, Salt Creek	40.469187	-123.1693496	Emys marmorata
MVZ	98761	DR	M	133.02	141.71	124.38	127.77	48.16	98.23	110.11	333	Yes	9.84	5.43	chipped shel (maxlineC & maxC slightly inaccurate)	R. Bruce Bury			8/13/1969	1969	California	Trinity	Peanut, Salt Creek	40.469187	-123.1693496	Emys marmorata
MVZ	98762	DR	M	135.35	138.07	116.65	119.44	47.08	95.2	104.77	330	Yes	9.17	6.28		R. Bruce Bury			8/13/1969	1969	California	Trinity	Peanut, Salt Creek	40.469187	-123.1693496	Emys marmorata
MVZ	98763	HF	F	128.66	133.46	116.66	122.69	44.24	95.79	107.95	259	Yes	7	4.53		R. Bruce Bury			8/13/1969	1969	California	Trinity	Peanut, Salt Creek	40.469187	-123.1693496	Emys marmorata
MVZ	98764	DR	F	128.65	131.99	117.02	120.79	44.7	95.21	102.5	269	Yes	7.06	4.19		R. Bruce Bury			8/13/1969	1969	California	Trinity	Peanut, Salt Creek	40.469187	-123.1693496	Emys marmorata
MVZ	98765	SM	M	155.55	157.76	129.3	136.44	55.33	103.37	116.33	464	Yes	8.93	5.22		R. Bruce Bury			8/13/1969	1969	California	Trinity	10 mi S State Hwy. 3, U.S. Forest Service Rd. 2-N-01, Hayfork Creek	40.5494448	-123.20742	Emys marmorata
MVZ	98766	SM	F	110.32	112.22	97.55	102.46	40.8	83.83	90.16	166	Yes	9.31	4.1		R. Bruce Bury			8/13/1969	1969	California	Trinity	10 mi S State Hwy. 3, U.S. Forest Service Rd. 2-N-01, Hayfork Creek	40.5494448	-123.20742	Emys marmorata
MVZ	98767	HF	F	126.77	130.11	116.81	122.52	52.65	96.75	104.12	284	Yes	6.7	4.05		R. Bruce Bury			8/14/1969	1969	California	Trinity	4 mi S junction of California Hwy. 3 and U.S. Forest Service Rd. 2-N-01, Hayfork Creek	40.5494448	-123.20742	Emys marmorata
MVZ	98768	SM	M	151.73	154.18	125.52	133.01	49.26	97.53	112.45	420	Yes	8.55	5.54		R. Bruce Bury			8/14/1969	1969	California	Trinity	4 mi S junction of California Hwy. 3 and U.S. Forest Service Rd. 2-N-01, Hayfork Creek	40.5494448	-123.20742	Emys marmorata
MVZ	98769	HF	F	137.37	138.56	122.78	128.33	54.8	98.34	111.62	389	Yes	7.57	4.45		R. Bruce Bury			8/14/1969	1969	California	Trinity	4 mi S junction of California Hwy. 3 and U.S. Forest Service Rd. 2-N-01, Hayfork Creek	40.5494448	-123.20742	Emys marmorata
MVZ	98770	BS	F	129.22	131.14	118.49	124.1	48.33	97.5	105.87	299	No	N/A	N/A		R. Bruce Bury			8/14/1969	1969	California	Trinity	4 mi S junction of California Hwy. 3 and U.S. Forest Service Rd. 2-N-01, Hayfork Creek	40.5494448	-123.20742	Emys marmorata
MVZ	98771	HF	M	150.72	154.55	131.8	135.83	54.25	106.24	114.71	435	Yes	9.43	3.84		R. Bruce Bury			8/14/1969	1969	California	Trinity	4 mi S junction of California Hwy. 3 and U.S. Forest Service Rd. 2-N-01, Hayfork Creek	40.5494448	-123.20742	Emys marmorata
MVZ	98772	DR	M	107.79	109.04	96.36	99.67	41.22	83.54	89.5	152	Yes	9.28	6.07		R. Bruce Bury			8/14/1969	1969	California	Trinity	4 mi S junction of California Hwy. 3 and U.S. Forest Service Rd. 2-N-01, Hayfork Creek	40.5494448	-123.20742	Emys marmorata
MVZ	98773	DR	M	152.18	156	136.11	142.01	55.24	108.93	120.19	475	Yes	13.8	7.02		R. Bruce Bury			8/14/1969	1969	California	Trinity	4 mi S junction of California Hwy. 3 and U.S. Forest Service Rd. 2-N-01, Hayfork Creek	40.5494448	-123.20742	Emys marmorata
MVZ	98774	SM	M	144.04	145.88	127.65	130.12	45.86	96.02	108.25	378	Yes	8.24	4.9		R. Bruce Bury			8/14/1969	1969	California	Trinity	4 mi S junction of California Hwy. 3 and U.S. Forest Service Rd. 2-N-01, Hayfork Creek	40.5494448	-123.20742	Emys marmorata
MVZ	98775	HF	F	137.17	140.62	129.72	131.29	53.4	101.06	109.06	333	Yes	5.41	2.64		R. Bruce Bury			8/14/1969	1969	California	Trinity	4 mi S junction of California Hwy. 3 and U.S. Forest Service Rd. 2-N-01, Hayfork Creek	40.5494448	-123.20742	Emys marmorata
MVZ	98776	HF	M	146.4	150.45	130.72	136.24	52.97	103.97	114.54	440	Yes	8.28	4.5		R. Bruce Bury			8/14/1969	1969	California	Trinity	4 mi S junction of California Hwy. 3 and U.S. Forest Service Rd. 2-N-01, Hayfork Creek	40.5494448	-123.20742	Emys marmorata
MVZ	98777	DR	N/A	89.43	92.08	77.53	78.53	37.4	71.74	76	96	Yes	4.73	2.82		R. Bruce Bury			8/14/1969	1969	California	Trinity	4 mi S junction of California Hwy. 3 and U.S. Forest Service Rd. 2-N-01, Hayfork Creek	40.5494448	-123.20742	Emys marmorata
MVZ	98778	SM	M	161.31	163.82	142.19	145.76	51.76	109.15	123.68	506	Yes	8.37	5.08		R. Bruce Bury			8/14/1969	1969	California	Trinity	4 mi S junction of California Hwy. 3 and U.S. Forest Service Rd. 2-N-01, Hayfork Creek	40.5494448	-123.20742	Emys marmorata
MVZ	98779	DR	F	150.62	152.04	137.02	140.52	58.55	106.89	118.02	498	Yes	11.46	7.18		R. Bruce Bury			8/14/1969	1969	California	Trinity	4 mi S junction of California Hwy. 3 and U.S. Forest Service Rd. 2-N-01, Hayfork Creek	40.5494448	-123.20742	Emys marmorata
MVZ	98780	SM	M	154.57	159.19	131.46	139.2	50.74	106.47	116.86	483	Yes	9.75	4.1		R. Bruce Bury			8/14/1969	1969	California	Trinity	4 mi S junction of California Hwy. 3 and U.S. Forest Service Rd. 2-N-01, Hayfork Creek	40.5494448	-123.20742	Emys marmorata
MVZ	98781	SM	M	158.2	160.46	136.6	142.51	51.38	105.12	119.5	481	Yes	8.39	4.29		R. Bruce Bury			8/14/1969	1969	California	Trinity	4 mi S junction of California Hwy. 3 and U.S. Forest Service Rd. 2-N-01, Hayfork Creek	40.5494448	-123.20742	Emys marmorata
MVZ	98782	SM	M	151.01	153.01	125.19	130.84	50.63	102.52	116.98	432	yes	13.9	7.92		R. Bruce Bury			8/14/1969	1969	California	Trinity	4 mi S junction of California Hwy. 3 and U.S. Forest Service Rd. 2-N-01, Hayfork Creek	40.5494448	-123.20742	Emys marmorata
MVZ	98783	DR	M	152.52	152.62	130.89	137.14	50.6	113.55	120.57	464	Yes	10.23	8.23		R. Bruce Bury			8/14/1969	1969	California	Trinity	4 mi S junction of California Hwy. 3 and U.S. Forest Service Rd. 2-N-01, Hayfork Creek	40.5494448	-123.20742	Emys marmorata
MVZ	98784	HF	M	160.01	162.85	141.89	150.9	63.2	109.3	121.8	519	Yes	5.52	4.09		R. Bruce Bury			8/14/1969	1969	California	Trinity	4 mi S junction of California Hwy. 3 and U.S. Forest Service Rd. 2-N-01, Hayfork Creek	40.5494448	-123.20742	Emys marmorata
MVZ	98785	HF	F	121.34	124.69	111.2	115.91	50.08	92.22	99.09	254	Yes	8.94	4.47		R. Bruce Bury			5/29/1970	1970	California	Trinity	Hayfork Creek	40.5494448	-123.20742	Emys marmorata
MVZ	98786	TM	F	154.81	159.47	142.14	148.19	57.34	109.1	120.31	455	Y	6.18	5.28		R. Bruce Bury			5/29/1970	1970	California	Trinity	Hayfork Creek	40.5494448	-123.20742	Emys marmorata
MVZ	98787	TM	?	83.12	85.25	76.43	78.41	29.61	61.44	67.66	62	Y	4.57	3.35		R. Bruce Bury			5/29/1970	1970	California	Trinity	Hayfork Creek near China Gulch	40.5494448	-123.20742	Emys marmorata
MVZ	98788	SM	F	103.13	105.12	92.62	95.98	37.69	81.99	87.47	130	yes	9.46	5.86		R. Bruce Bury			5/29/1970	1970	California	Trinity	Hayfork Creek	40.5494448	-123.20742	Emys marmorata
MVZ	98789	SM	M	135.8	139.42	119.65	126.76	47.1	101.68	110.2	331	No	N/A	N/A		R. Bruce Bury			5/29/1970	1970	California	Trinity	Hayfork Creek	40.5494448	-123.20742	Emys marmorata
MVZ	98790	DR	F	137.06	137.83	119.9	125.42	52.41	100.23	109.37	350	Yes	8.92	4.96		R. Bruce Bury			5/29/1970	1970	California	Trinity	Hayfork Creek	40.5494448	-123.20742	Emys marmorata
MVZ	98791	HF	M	103.16	104.36	92.03	96.48	36.74	78.72	84.62	130	Yes	7.99	4.39		R. Bruce Bury			5/29/1970	1970	California	Trinity	Hayfork Creek	40.5494448	-123.20742	Emys marmorata
MVZ	98792	DR	M	147.71	150.12	130.96	139.78	48.26	101.17	112.26	398	Yes	7.8	5.44		R. Bruce Bury			5/29/1970	1970	California	Trinity	Hayfork Creek near China Gulch	40.5494448	-123.20742	Emys marmorata
MVZ	98793	SM	M	145.89	142.34	122.11	130.75	53.69	100.35	114.34	347	Yes	10.43	5.64		R. Bruce Bury			5/29/1970	1970	California	Trinity	Hayfork Creek near China Gulch	40.5494448	-123.20742	Emys marmorata
MVZ	98794	TM	?	65.25	66.26	56.15	57.98	30.35	47.8	53.03	57	Y	4.22	3.71		R. Bruce Bury			8/15/1971	1971	California	Trinity	Hayfork Creek, Pool #10 S	40.5494448	-123.20742	Emys marmorata
MVZ	98795	HF	N/A	29.24	31.09	26.11	26.11	13.31	28.04	29.35	7	Yes	2.1	1.2	Too small to sex	R. Bruce Bury			7/1/1968	1968	California	Trinity	Hayfork Creek	40.5494448	-123.20742	Emys marmorata
MVZ	98796	HF	N/A	N/A	N/A	N/A	N/A	N/A	N/A	N/A	N/A	N/A	N/A	N/A	Too mutilated to measure	R. Bruce Bury			8/1/1969	1969	California	Trinity	Hayfork Creek, Pool #2	40.5494448	-123.20742	Emys marmorata
MVZ	98797	TM	M	153.1	156.6	128.3	134.2	49.7	108.3	123.6	474	Yes	15.5	9.6	Had been opened with possible organ removal so weight may be inaccurate	R. Bruce Bury			9/12/1969	1969	California	Trinity	Hayfork Creek, 5 mi S U.S. Forest Service 2 No. 1	40.5494448	-123.20742	Emys marmorata
MVZ	98797	PAS/ZMD	?	N/A	N/A	N/A	N/A	N/A	N/A	N/A	N/A	N/A	N/A	N/A		R. Bruce Bury			9/12/1969	1969	California	Trinity	Hayfork Creek, 5 mi S U.S. Forest Service 2 No. 1	40.5494448	-123.20742	Emys marmorata
MVZ	98798	HF	N/A	74.75	75.18	66.17	69.37	33.09	60.62	64.98	59	No	N/A	N/A	Too small to sex	R. Bruce Bury			9/12/1970	1970	California	Trinity	Hayfork Creek, Pool 6S	40.5494448	-123.20742	Emys marmorata
MVZ	98799	DR	M	136.09	139.02	122.39	126.2	47.8	103.43	109.09	215	Yes	9.14	5.15	all limbs missing	R. Bruce Bury			8/27/1970	1970	California	Trinity	Hayfork Creek, Pool 23A	40.5494448	-123.20742	Emys marmorata
LACM	136729	TM	F	153.21	150.39	136.61	144.3	55.8	109.7	122.79	N/A	No	N/A	N/A		D. Holland		4right; TC 738, PC 1069; Tissue not available	6/10/1985	1985	California	San Luis Obispo	Arroyo Laguna	35.6799254	-121.2241371	Emys pallida
MVZ	137810	DR	M	128.35	130.9	107.71	112.51	41.53	85.43	95.18	203	Yes	8.16	2.51		R. Bruce Bury			4/17/1976	1976	California	Mariposa	18.5 mi NW Oakhurst on Hwy. 49, tributary Chowchilla River	37.447627	-119.855561	Emys marmorata
MVZ	137811	DR	F	126.91	129.36	119.29	124.98	41.95	94.24	99.68	253	No	N/A	N/A		R. Bruce Bury			4/17/1976	1976	California	Mariposa	18.5 mi NW Oakhurst on Hwy. 49, tributary Chowchilla River	37.447627	-119.855561	Emys marmorata
MVZ	149676	TM	M	123.59	123.59	108.59	113.88	43.97	89.35	98.33	313	N	N/A	N/A		Robert E. Jones			4/23/1977	1977	California	Lake	15.5 mi SE Lower Lake, Hunting Creek at Napa County line	38.8392403	-122.3890987	Emys marmorata
MVZ	149677	TM	?	74.47	76.6	65.36	58.74	27.31	58.41	62.33	69	N	N/A	N/A		Hartwell H. Welsh			4/23/1977	1977	California	Lake	15.5 mi SE Lower Lake, Hunting Creek at Napa County line	38.8392403	-122.3890987	Emys marmorata
MVZ	149678	TM	?	56.06	57.52	50.17	51.24	19.74	44.6	49.71	25	N	N/A	N/A		Hartwell H. Welsh			4/23/1977	1977	California	Lake	15.5 mi SE Lower Lake, Hunting Creek at Napa County line	38.8392403	-122.3890987	Emys marmorata
MVZ	149679	TM	F	139.59	141.12	122.27	127.2	51.7	97.06	104.19	432	N	N/A	N/A		Hartwell H. Welsh			4/23/1977	1977	California	Lake	15.5 mi SE Lower Lake, Hunting Creek at Napa County line	38.8392403	-122.3890987	Emys marmorata
MVZ	164995	TM	?	72.93	74.79	64.38	67.4	26.38	54.33	60.04	34	Y	3.52	3.51		Hartwell H. Welsh			4/23/1977	1977	California	Lake	15.5 mi SE Lower Lake, Hunting Creek at Napa County line	38.8392403	-122.3890987	Emys marmorata
MVZ	164996	TM	M	108.36	110.33	95.85	100.79	34.88	77.51	84.93	N/A	Y	9.59	6.65		Richard D. Sage, David B. Wake, Thomas A. Wake			4/23/1977	1977	California	Lake	15.5 mi SE Lower Lake, Hunting Creek at Napa County line	38.8392403	-122.3890987	Emys marmorata
MVZ	164998	TM	?	70.29	70.92	62.36	63.91	25.27	50.99	57.25	N/A	Y	7.54	5.1		Richard D. Sage, David B. Wake, Thomas A. Wake			4/23/1977	1977	California	Lake	15.5 mi SE Lower Lake, Hunting Creek at Napa County line	38.8392403	-122.3890987	Emys marmorata
MVZ	164998	TM	?	89.54	90.61	80.17	83.23	29.91	68.35	73.85	N/A	Y	4.96	3.28		Samuel S. Sweet			4/23/1977	1977	California	Lake	15.5 mi SE Lower Lake, Hunting Creek at Napa County line	38.8392403	-122.3890987	Emys marmorata
LACM	136730	SM	M	154.55	152.52	124.85	131.69	50.15	108.27	116.84	N/A	No	N/A	N/A		D. Holland		5 right; TC 735 not found in freezer	6/10/1985	1985	California	San Luis Obispo	Broken Bridge Crk, ).25 mi S of entrance to Hearst Castles S.P,	35.6553207	-121.1702072	Emys pallida
MVZ	187674	BS	N/A	95.39	96.23	85.38	87.87	36.09	71.39	75.03	143	No	N/A	N/A		Samuel S. Sweet			7/21/1960	1960	California	Mendocino	James Creek, 8 mi W Willits	39.4094673	-123.5021747	Emys marmorata
MVZ	207757	HF	M	156.6	160.97	130.88	136.65	50.3	113.9	127.9	506	No	N/A	N/A		D. C. Holland			2/7/1984	1984	California	San Luis Obispo	Pico Creek	35.622835	-121.139309	Emys pallida
LACM	136728	SM	M	159.27	160.77	139.32	144.57	52.81	110.06	118.98	N/A	No	N/A	N/A		D. Holland		3 right; TC 739, PC 1070	6/10/1985	1985	California	San Luis Obispo	Arroyo Laguna	35.6799254	-121.2241371	Emys pallida
MVZ	199665	BS	M	148.3	152.31	128.09	132.55	55.44	115.95	122.56	499	No	N/A	N/A		Samuel S. Sweet, John E. Cadle, Carla Markmann							no specific locality	N/A	N/A	N/A
MVZ	199669	TM	?	93	95.74	83.28	87.52	32.71	73.35	80.57	109	N	N/A	N/A		Samuel S. Sweet, John E. Cadle, Carla Markmann							no specific locality	N/A	N/A	N/A
MVZ	199670	PAS/ZMD	N/A	42.3	43.6	39.4	39.6	16.7	39.9	40.5	12	Yes	3.7	1.8	Juvenile	Samuel S. Sweet, John E. Cadle, Carla Markmann							no specific locality	N/A	N/A	N/A
MVZ	206189	N/A	N/A	N/A	N/A	N/A	N/A	N/A	N/A	N/A	N/A	N/A	N/A	N/A	flat	D. C. Holland			4/12/1987	1987	California	Lake	Highland Springs Rd., 4.3 mi W Hwy. 29	38.9473189	-122.9075002	Emys marmorata
MVZ	207755	DR	M	163.94	164	143.36	150.57	56.94	123.34	129.51	577	Yes	7.34	3.25		D. C. Holland			5/12/1983	1983	California	Fresno	5-Mile Slough, 4.5 mi E Mendota SW on Hwy. 180	36.6969	-120.3357	Emys marmorata
MVZ	207756	DR	M	162.84	163.87	133.6	144.31	52.22	117.99	127.66	588	Yes	8	5.15		D. C. Holland			5/6/1984	1984	California	Kern	Bloomfield Ranch, 9.6 mi E Kelso Valley Rd. on Hwy. 178	35.7291835	-118.1366644	Emys marmorata
MVZ	8234	HF	F	163.08	165.08	150.02	155.09	61.12	120.41	131.52	713	Yes	10.07	7.22		Tracy I. Storer			5/1/1921	1921	California	Contra Costa	Lafayette	37.8855504	-122.11396	Emys pallida
MVZ	100397	HF	M	181.58	182.02	156.21	166.14	59.37	130.44	141.58	N/A	Yes	6.35	3.33	Missing two front arms	R. Bruce Bury			1/20/1972	1972	California	Contra Costa	Brooks Island	37.8999569	-122.3616559	Emys pallida
MVZ	229219	TM	M	182.62	184.58	160.77	158.53	56.09	122.15	139.88	919	N	N/A	N/A		Dave Germano			6/27/1998	1998	California	Contra Costa	1401 D, Bel Air Drive, Concord	37.9511805	-121.9628717	Emys pallida
CAS	54252	HF	F	222.45	225.45	210.6	134.17	52.04	103.9	108.99	374.6	No	N/A	N/A		B.C. Cain			15-Jun-22	1922	California	San Luis Obispo	Nacimiento Creek	35.74996	-120.9523	Emys pallida
CAS	244027	GN/PAS	?	N/A	N/A	N/A	N/A	N/A	N/A	N/A	N/A	No	N/A	N/A	Embryo	K. Swaim	juvenile		Summer 2005	2005	California	Contra Costa	east of Oakley on development property bordered to north and east by Contra Costa Canal, to west by Sellers Rd. and to South by Cypress Rd.	37.99278	-121.6722	Emys pallida
LACM	23489	PAS/HBS	?	N/A	N/A	N/A	N/A	N/A	N/A	N/A	N/A	N/A	N/A	N/A	partially rotten hatchling	Brattstrom			6/18/1953	1953	California	Santa Barbara	Tepusquet Canyon; 5 mi. South Sisquoc; 500 yards S. Fremont-Foxen Monuement	NA	NA	Emys pallida
MVZ	208230	PAS/ZMD	F	125.6	129	117.4	123.8	47.5	92	100.9	329	Yes	10.7	4		Carla Cicero			5/6/1987	1987	California	Siskiyou	ca. 2 mi W I-5 on Louie Rd., ca. 1 mi NNW Gazelle	41.5346702	-122.5089399	Emys marmorata
MVZ	208231	PAS/ZMD	N/A	52.3	53.7	47.3	48.4	20.2	45	46.6	23	Yes	4	2.4	Juvenile	Dave Germano			5/6/1987	1987	California	Siskiyou	ca. 2 mi W I-5 on Louie Rd., ca. 1 mi NNW Gazelle	41.5346702	-122.5089399	Emys marmorata
LACM	67414	PAS/HBS	?	N/A	N/A	N/A	N/A	N/A	N/A	N/A	N/A	N/A	N/A	N/A	Embryo with yolk sack	Swift and Lavenburg			5/22/1970	1970	California	Santa Barbara	1/4 mi. from mouth of Jalama Ck.	34.5097791	-120.4997959	Emys pallida
LACM	152566	PAS/HBS	?	N/A	N/A	N/A	N/A	N/A	N/A	N/A	N/A	N/A	N/A	N/A		D. Holland	hatchling	hatchling			California	San Diego	200 m E of Old Rancho Santa Margarita ranch house, Santa Margarita River, Marine Corps Base Camp Pendleton	33.31106	-117.32874	Emys pallida
MVZ	238089	DR	M	163.67	168.6	146	153.5	56.52	123.41	130.88	765	Yes	12.76	6.45		Dave Germano			8/26/1999	1999	California	Fresno	Fresno Wastewater Treatment Plant (SW Fresno)	36.69548	-119.90209	Emys marmorata
MVZ	238090	DR	F	161.3	165.66	151.21	156.81	61.48	139.87	141.18	874	Yes	15.04	6.97		Dave Germano			8/26/1999	1999	California	Fresno	Fresno Wastewater Treatment Plant (SW Fresno)	36.69548	-119.90209	Emys marmorata
MVZ	238092	DR	F	173.06	174	159.84	164.56	68.87	135.75	134.96	1018	Yes	5.99	2.89		Dave Germano			8/26/1999	1999	California	Fresno	Fresno Wastewater Treatment Plant (SW Fresno)	36.69548	-119.90209	Emys marmorata
MVZ	238093	BS	F	158.2	158.6	148.04	151.83	66.76	127.67	129.19	853	Yes	9.38	5.9		Dave Germano			8/26/1999	1999	California	Fresno	Fresno Wastewater Treatment Plant (SW Fresno)	36.69548	-119.90209	Emys marmorata
MVZ	238094	BS	F	180.32	181.39	168.06	171.18	72.93	145	146.91	1243	Yes	11.48	5.43		Dave Germano			8/26/1999	1999	California	Fresno	Fresno Wastewater Treatment Plant (SW Fresno)	36.69548	-119.90209	Emys marmorata
MVZ	238095	DR	M	119.03	122.13	108	111.08	43.31	100.83	101.19	324	Yes	9.22	4.24		Dave Germano			8/26/1999	1999	California	Fresno	Fresno Wastewater Treatment Plant (SW Fresno)	36.69548	-119.90209	Emys marmorata
MVZ	238096	DR	F	155.87	159.86	145.22	150.88	62.38	126.45	130.13	727	Yes	5.2	2.64		Dave Germano			8/26/1999	1999	California	Fresno	Fresno Wastewater Treatment Plant (SW Fresno)	36.69548	-119.90209	Emys marmorata
MVZ	238097	DR	M	167.76	174.48	149.22	153.57	66.05	133.7	142.31	850	Yes	2.63	2.57		Dave Germano			8/26/1999	1999	California	Fresno	Fresno Wastewater Treatment Plant (SW Fresno)	36.69548	-119.90209	Emys marmorata
MVZ	238098	DR	F	145.28	147.02	135.38	142.38	58.8	117.97	119.56	662	Yes	9.92	5.59		Dave Germano			8/26/1999	1999	California	Fresno	Fresno Wastewater Treatment Plant (SW Fresno)	36.69548	-119.90209	Emys marmorata
MVZ	238099	BS	F	172.39	172.75	157.42	162.38	69.97	137.73	139.44	1009	Yes	8.8	5.49		Dave Germano			8/26/1999	1999	California	Fresno	Fresno Wastewater Treatment Plant (SW Fresno)	36.69548	-119.90209	Emys marmorata
MVZ	238100	DR	M	169.2	170.74	146.79	152.09	58.11	125.44	132.53	846	Yes	15.29	7.51		Dave Germano			8/26/1999	1999	California	Fresno	Fresno Wastewater Treatment Plant (SW Fresno)	36.69548	-119.90209	Emys marmorata
MVZ	238101	BS	F	163.65	168.38	147.42	155.7	62.87	125.11	130.77	776	No	N/A	N/A		Dave Germano			8/26/1999	1999	California	Fresno	Fresno Wastewater Treatment Plant (SW Fresno)	36.69548	-119.90209	Emys marmorata
MVZ	238102	BS	N/A	69.89	71.51	62.8	65.37	27.26	63.51	64.86	64	Yes	4.25	1.58		Dave Germano			8/27/1999	1999	California	Fresno	5 mi slough just N of Hwy. 180, 4.7 mi E of Mendota WMA	N/A	N/A	Emys marmorata
MVZ	238103	BS	M	170.39	172.58	147.68	153.73	67.55	134.47	146.65	977	No	N/A	N/A		Dave Germano			7/2/1998	1998	California	Kern	no specific locality recorded	N/A	N/A	Emys marmorata
MVZ	238104	BS	M	152.56	156.61	140.83	144.57	58.46	124.72	130	708	No	N/A	N/A		S. Gaskill			5/4/1998	1998	California	Kern	Goose Lake	35.56443	-119.54359	Emys marmorata
MVZ	238105	BS	M	176.1	180.31	151.1	158.38	58.78	143.68	145.96	1014	Yes	8.03	5.19		unknown			5/25/1999	1999	California	Kern	Goose Lake	35.56443	-119.54359	Emys marmorata
MVZ	238106	BS	M	159.77	161.98	145.14	150.78	63.04	130.06	138.87	858	Yes	2.84	1.71		unknown			5/29/2002	2002	California	Kern	Goose Lake	35.56443	-119.54359	Emys marmorata
MVZ	238107	DR	M	149.07	153.12	132.39	136.97	49.1	112.54	120.76	502	Yes	12.07	6.5		unknown			5/12/1999	1999	California	Kern	Goose Lake	35.56443	-119.54359	Emys marmorata
